# Supplementary material for: Analysis of 1321 Eubacterium rectale genomes from metagenomes uncovers complex phylogeographic population structure and subspecies functional adaptations
Source: Genome Biol. 2020 Jun 8;21:138. doi: 10.1186/s13059-020-02042-y (PMC7278147; doi:10.1186/s13059-020-02042-y)
Supplement: Supplementary file 2 — Additional file 2. Quality characteristics of 47 manually-curated reference (MCR) genomes used as references for the reference-based binning approach employed in this work to generate E. rectale genomes from metagenomes. [file 13059_2020_2042_MOESM2_ESM.csv]

sampleID	bin_size	nr_contigs	N50	GC	nr_genes	completeness	contamination
CCIS41692898ST-4-0	2652837	44	76433	41.54589973	2419	92.51	0.48
CCIS51667829ST-4-0	2656585	51	76488	41.77724409	2460	98.79	0
CCIS77100899ST-4-0	2603266	55	73414	41.85826573	2432	99.19	0
CCIS94496512ST-4-0	2910120	40	108567	41.4212816	2730	99.52	0
CCMD51864103ST-21-0	2322344	31	119871	41.9788369	2117	93.24	0
CCMD93344354ST-21-0	2152389	29	91682	41.84383027	1953	87.44	0
CON-059	2645506	37	90010	41.65513138	2452	93.96	0
CON-076	2598505	30	164297	41.61373559	2410	99.52	0
CON-095	2788210	32	127677	41.73412333	2620	98.55	0.48
HD-75	2679306	48	70143	41.45599644	2489	97.1	0
LD-26	2658282	34	141765	41.73138892	2410	98.55	0
LD-5	2790018	26	136619	41.65381729	2659	97.83	0
M1.10.ST	2669119	45	92018	41.80761517	2480	99.03	0.48
M1.35.ST	2476477	37	93701	41.86047357	2291	95.01	0.48
M1.37.ST	2787091	35	130179	41.59160932	2593	98.31	0.48
M1.8.ST	2688282	44	86659	41.56647257	2500	98.55	0.48
M2.37.ST	2301090	24	129541	41.86668057	2105	85.99	0.97
MH0092	2817440	65	67982	41.50317309	2620	99.36	0.1
MMPU72854103ST	2752228	46	98643	41.55604114	2524	99.03	0
MMRS14379078ST-27-0-0	2855232	38	126397	41.43081893	2656	99.52	0.48
MMRS33294861ST-27-0-0	2226072	46	77268	42.31022177	2027	98.07	0
MMRS43939546ST-27-0-0	2860718	30	145348	41.35951184	2682	99.28	0
MMRS48639115ST-27-0-0	2815290	36	118857	41.41722522	2614	98.39	0
NOM001	2696359	41	86252	41.66852411	2502	99.52	0
O2_UC2_0	2155467	40	91941	42.28192777	1966	89.37	0
O2_UC40_0	2374519	47	72290	41.85411867	2164	97.1	0
O2_UC49_0	2632164	54	65556	41.99187437	2442	98.07	0
S422	2544137	52	70196	41.70093827	2346	99.03	0.02
S441	2254128	49	66795	42.0345251	2049	89.13	0
S536	2333657	50	64280	42.25659555	2175	95.65	0
S561	2461225	39	72823	42.00436774	2287	98.07	0
SID31424	2942461	22	218529	41.3866488	2779	99.52	0
SID530168	2673899	39	121072	41.69289865	2487	99.03	0
SRR3992969	2381135	83	42153	42.25039739	2173	94.91	0
SRS015065	2345907	38	104827	42.14527686	2169	99.03	0
SRS050422	2701302	53	89087	41.67475536	2536	95.65	0
SRS053335	2574534	51	85956	41.77808489	2374	99.03	0
SRS064276	2661854	55	83280	41.57478209	2453	95.65	0
T2D-011	2601791	33	110782	41.64581244	2433	96.56	0
T2D-013	2782817	38	117140	41.6779472	2589	98.07	0.48
T2D-050	2725858	35	119019	41.6242152	2574	97.83	0
T2D-058	2642054	36	108903	41.45585215	2450	94.93	0
W1.37.ST	2774430	37	108052	41.6965647	2596	97.58	0.97
WL.44.ST	2628726	44	79606	41.5621864	2397	87.92	0.48
YSZC12003_35578	2740727	19	214976	41.55503266	2549	98.07	0.61
YSZC12003_35724	2808651	39	105558	41.52516635	2619	98.55	0.48
YSZC12003_36020	2409728	42	68505	41.87792149	2220	96.14	0
