# Supplementary material for: Analysis of 1321 Eubacterium rectale genomes from metagenomes uncovers complex phylogeographic population structure and subspecies functional adaptations
Source: Genome Biol. 2020 Jun 8;21:138. doi: 10.1186/s13059-020-02042-y (PMC7278147; doi:10.1186/s13059-020-02042-y)
Supplement: Supplementary file 3 — Additional file 3. Description of isolate genomes used in this study. [file 13059_2020_2042_MOESM3_ESM.csv]

Strain	NCBI_accesion	Size (mbps)	GC %	Scaffolds	Genes	Source	Putative geographic origin of strain	Used for binning?	Used for analysis?	Subspecies	All motility operons present?	Used for in-vitro assays?
ATCC 33656	GCF_000020605	3.44969	41.5	1	3366	Mahowald et al. (PNAS 2009) (NCBI)	North America	Yes	Yes	ErEurasia	Yes	Yes
T1-815	GCF_001406835	3.04514	41.8	90	2955	Welcome Trust Sanger Institute (NCBI)	Europe	Yes	Yes	ErEurope	No	Yes
2789STDY5608860	GCF_001404855	3.27506	41	89	3178	Browne et al. (Nature 2016) (NCBI)	Europe	Yes	Yes	ErEurasia	Yes	No
2789STDY5834884	GCF_001405295	3.05697	41.6	78	2931	Browne et al. (Nature 2016) (NCBI)	Europe	Yes	Yes	ErEurope	No	No
2789STDY5834968	GCF_001406375	3.70887	41.4	69	3614	Browne et al. (Nature 2016) (NCBI)	Europe	Yes	Yes	ErEurasia	Yes	No
DSM 17629/A1-86	GCF_000209935	3.34495	41.6	1	2946	MetaHIT (NCBI)	Europe	Yes	Yes	ErEurasia	Yes	Yes
M104/1	GCF_000209955	3.69842	40.8	1	3267	MetaHIT (NCBI)	Europe	Yes	Yes	ErEurasia	Yes	Yes
R22	GCF_003122495	3.34523	41.3	110	3298	Shanghai Jiao Tong University (NCBI)	East Asia	No	Yes	ErAsia	Yes	No
L2-21	GCA_008122485.1	3.32194	42.3	60	3206	University of Aberdeen (Sequenced for this work)	Europe	No	Yes	ErEurasia	No	Yes
T3WBe13	GCA_008123415.1	3.11511	41.8	54	2987	University of Aberdeen (Sequenced for this work)	Europe	No	Yes	ErEurope	No	Yes
