# Supplementary material for: Analysis of 1321 Eubacterium rectale genomes from metagenomes uncovers complex phylogeographic population structure and subspecies functional adaptations
Source: Genome Biol. 2020 Jun 8;21:138. doi: 10.1186/s13059-020-02042-y (PMC7278147; doi:10.1186/s13059-020-02042-y)
Supplement: Supplementary file 4 — Additional file 4. Metadata for all samples used in this study. [file 13059_2020_2042_MOESM4_ESM.csv]

sampleID	subjectID	dataset	country	disease	age	BMI	body_site	study_condition	non_westernized	antibiotics_current_use	age_twins_started_to_live_apart	Twin_pair_number	number_bases	number_reads	gender	age_category	continent
A02_01_1FE	A02_01_1FE	PasolliE_2019	MDG	healthy	NA	NA	stool	control	yes	no	NA	NA	1600404426	16069073	NA	adult	Africa
A03_01_1FE	A03_01_1FE	PasolliE_2019	MDG	healthy	NA	NA	stool	control	yes	no	NA	NA	545267942	5448145	NA	adult	Africa
A04_01_1FE	A04_01_1FE	PasolliE_2019	MDG	healthy	NA	NA	stool	control	yes	no	NA	NA	7761918635	78020980	NA	adult	Africa
A04_04_1FE	A04_04_1FE	PasolliE_2019	MDG	healthy	NA	NA	stool	control	yes	no	NA	NA	10790802248	108071445	NA	adult	Africa
A05_01_1FE	A05_01_1FE	PasolliE_2019	MDG	healthy	NA	NA	stool	control	yes	no	NA	NA	306375267	3057043	NA	adult	Africa
A06_01_1FE	A06_01_1FE	PasolliE_2019	MDG	healthy	NA	NA	stool	control	yes	no	NA	NA	70176781	701444	NA	adult	Africa
A07_01_1FE	A07_01_1FE	PasolliE_2019	MDG	healthy	NA	NA	stool	control	yes	no	NA	NA	7278389852	72624077	NA	adult	Africa
A08_01_1FE	A08_01_1FE	PasolliE_2019	MDG	healthy	NA	NA	stool	control	yes	no	NA	NA	6851650584	68390881	NA	adult	Africa
A09_01_1FE	A09_01_1FE	PasolliE_2019	MDG	healthy	NA	NA	stool	control	yes	no	NA	NA	5867353261	58617054	NA	adult	Africa
A09_02_1FE	A09_02_1FE	PasolliE_2019	MDG	healthy	NA	NA	stool	control	yes	no	NA	NA	22489603923	224365322	NA	adult	Africa
A10_01_1FE	A10_01_1FE	PasolliE_2019	MDG	healthy	23	22.72480968	stool	control	yes	no	NA	NA	4591763978	46418926	male	adult	Africa
A10_02_1FE	A10_02_1FE	PasolliE_2019	MDG	healthy	22	18.83561644	stool	control	yes	no	NA	NA	1576306092	15796370	female	adult	Africa
A11_01_1FE	A11_01_1FE	PasolliE_2019	MDG	healthy	52	19.772422	stool	control	yes	no	NA	NA	5538372497	55698625	male	adult	Africa
A13_01_1FE	A13_01_1FE	PasolliE_2019	MDG	healthy	52	21.77374067	stool	control	yes	no	NA	NA	5333114779	53690948	male	adult	Africa
A13_03_1FE	A13_03_1FE	PasolliE_2019	MDG	healthy	21	19.2756908	stool	control	yes	no	NA	NA	6811959298	69180357	female	adult	Africa
A14_01_1FE	A14_01_1FE	PasolliE_2019	MDG	healthy	36	19.66386998	stool	control	yes	no	NA	NA	5117619802	51877496	male	adult	Africa
A15_02_1FE	A15_02_1FE	PasolliE_2019	MDG	healthy	21	20.85302533	stool	control	yes	no	NA	NA	6077168966	61559855	female	adult	Africa
A19_01_1FE	A19_01_1FE	PasolliE_2019	MDG	healthy	63	23.15134993	stool	control	yes	no	NA	NA	3610373445	36244963	male	adult	Africa
A19_03_1FE	A19_03_1FE	PasolliE_2019	MDG	healthy	16	19.83514622	stool	control	yes	no	NA	NA	1034597834	10490983	male	schoolage	Africa
A20_01_1FE	A20_01_1FE	PasolliE_2019	MDG	healthy	45	23.91269938	stool	control	yes	no	NA	NA	1582188290	16119304	male	adult	Africa
A20_03_1FE	A20_03_1FE	PasolliE_2019	MDG	healthy	23	23.5827975	stool	control	yes	no	NA	NA	4140936960	41916988	male	adult	Africa
A22_01_1FE	A22_01_1FE	PasolliE_2019	MDG	healthy	27	22.83062024	stool	control	yes	no	NA	NA	1092974793	11025841	male	adult	Africa
A23_01_1FE	A23_01_1FE	PasolliE_2019	MDG	healthy	40	23.40390988	stool	control	yes	no	NA	NA	5268006321	53132114	female	adult	Africa
A24_02_1FE	A24_02_1FE	PasolliE_2019	MDG	healthy	34	22.72474371	stool	control	yes	no	NA	NA	2027661562	20461838	female	adult	Africa
A24_04_1FE	A24_04_1FE	PasolliE_2019	MDG	healthy	22	21.09772749	stool	control	yes	no	NA	NA	930965687	9315235	male	adult	Africa
A25_01_1FE	A25_01_1FE	PasolliE_2019	MDG	healthy	23	22.21656637	stool	control	yes	no	NA	NA	2540694596	25865481	male	adult	Africa
A26_01_1FE	A26_01_1FE	PasolliE_2019	MDG	healthy	42	22.42044007	stool	control	yes	no	NA	NA	888324	8982	male	adult	Africa
A27_02_1FE	A27_02_1FE	PasolliE_2019	MDG	healthy	25	19.44355413	stool	control	yes	no	NA	NA	4667274288	47508784	female	adult	Africa
A28_02_1FE	A28_02_1FE	PasolliE_2019	MDG	healthy	21	20.23741811	stool	control	yes	no	NA	NA	16798283118	168566817	female	adult	Africa
A29_01_1FE	A29_01_1FE	PasolliE_2019	MDG	healthy	50	18.93785678	stool	control	yes	no	NA	NA	2176874771	21720259	male	adult	Africa
A32_01_1FE	A32_01_1FE	PasolliE_2019	MDG	healthy	51	21.51339501	stool	control	yes	no	NA	NA	7277865789	73574045	male	adult	Africa
A34_01_1FE	A34_01_1FE	PasolliE_2019	MDG	healthy	32	22.38058871	stool	control	yes	no	NA	NA	1865308542	18621555	male	adult	Africa
A34_02_1FE	A34_02_1FE	PasolliE_2019	MDG	healthy	30	28.67883891	stool	control	yes	no	NA	NA	3895855870	39384674	female	adult	Africa
A35_01_1FE	A35_01_1FE	PasolliE_2019	MDG	healthy	33	22.2181752	stool	control	yes	no	NA	NA	1310983946	13123415	male	adult	Africa
A36_01_1FE	A36_01_1FE	PasolliE_2019	MDG	healthy	48	22.38968098	stool	control	yes	no	NA	NA	5097443140	50877792	male	adult	Africa
A36_02_1FE	A36_02_1FE	PasolliE_2019	MDG	healthy	43	23.42051514	stool	control	yes	no	NA	NA	1362284132	13637773	female	adult	Africa
A39_01_1FE	A39_01_1FE	PasolliE_2019	MDG	healthy	52	19.23151113	stool	control	yes	no	NA	NA	6792329912	67777237	male	adult	Africa
A39_02_1FE	A39_02_1FE	PasolliE_2019	MDG	healthy	51	18.17253335	stool	control	yes	no	NA	NA	3811404257	38065580	female	adult	Africa
A39_04_1FE	A39_04_1FE	PasolliE_2019	MDG	healthy	21	22.47870322	stool	control	yes	no	NA	NA	7808231792	77962518	male	adult	Africa
A40_02_1FE	A40_02_1FE	PasolliE_2019	MDG	healthy	39	21.82896052	stool	control	yes	no	NA	NA	3401589035	34108496	female	adult	Africa
A41_01_1FE	A41_01_1FE	PasolliE_2019	MDG	healthy	26	21.06897534	stool	control	yes	no	NA	NA	3777313466	37752992	male	adult	Africa
A42_02_1FE	A42_02_1FE	PasolliE_2019	MDG	healthy	44	25.48350207	stool	control	yes	no	NA	NA	3629679794	36639112	female	adult	Africa
A43_02_1FE	A43_02_1FE	PasolliE_2019	MDG	healthy	36	19.58376691	stool	control	yes	no	NA	NA	1734310458	17844758	female	adult	Africa
A44_01_1FE	A44_01_1FE	PasolliE_2019	MDG	healthy	35	22.92644087	stool	control	yes	no	NA	NA	4336127134	43977605	male	adult	Africa
A45_02_1FE	A45_02_1FE	PasolliE_2019	MDG	healthy	29	18.52792285	stool	control	yes	no	NA	NA	1513594225	15375936	female	adult	Africa
A46_01_1FE	A46_01_1FE	PasolliE_2019	MDG	healthy	37	20.80873672	stool	control	yes	no	NA	NA	5753545160	58236230	male	adult	Africa
A46_02_1FE	A46_02_1FE	PasolliE_2019	MDG	healthy	33	23.16337149	stool	control	yes	no	NA	NA	2600209090	26233409	female	adult	Africa
A47_01_1FE	A47_01_1FE	PasolliE_2019	MDG	healthy	39	20.95716507	stool	control	yes	no	NA	NA	1831804784	18672744	male	adult	Africa
A47_02_1FE	A47_02_1FE	PasolliE_2019	MDG	healthy	33	29.46267124	stool	control	yes	no	NA	NA	6811268089	68701017	female	adult	Africa
A48_01_1FE	A48_01_1FE	PasolliE_2019	MDG	healthy	35	19.3875051	stool	control	yes	no	NA	NA	1231388686	12413165	female	adult	Africa
A48_05_1FE	A48_05_1FE	PasolliE_2019	MDG	healthy	35	24.08012532	stool	control	yes	no	NA	NA	2656829842	26541236	male	adult	Africa
A49_01_1FE	A49_01_1FE	PasolliE_2019	MDG	healthy	35	20.84052398	stool	control	yes	no	NA	NA	3156770939	31528656	male	adult	Africa
A53_01_1FE	A53_01_1FE	PasolliE_2019	MDG	healthy	29	18.69458614	stool	control	yes	no	NA	NA	6963439865	69502320	male	adult	Africa
A54_02_1FE	A54_02_1FE	PasolliE_2019	MDG	healthy	26	22.98801541	stool	control	yes	no	NA	NA	2647891895	26443087	female	adult	Africa
A55_01_1FE	A55_01_1FE	PasolliE_2019	MDG	healthy	34	22.30881118	stool	control	yes	no	NA	NA	7841297945	78288042	female	adult	Africa
A55_02_1FE	A55_02_1FE	PasolliE_2019	MDG	healthy	27	23.06056988	stool	control	yes	no	NA	NA	11984347526	119626814	male	adult	Africa
A56_01_1FE	A56_01_1FE	PasolliE_2019	MDG	healthy	44	19.28949358	stool	control	yes	no	NA	NA	5228551507	52391668	male	adult	Africa
A58_01_1FE	A58_01_1FE	PasolliE_2019	MDG	healthy	44	22.6171875	stool	control	yes	no	NA	NA	1612901523	16129558	male	adult	Africa
A58_03_1FE	A58_03_1FE	PasolliE_2019	MDG	healthy	55	20.46039893	stool	control	yes	no	NA	NA	2681178609	27025778	female	adult	Africa
A59_01_1FE	A59_01_1FE	PasolliE_2019	MDG	healthy	26	25.34193213	stool	control	yes	no	NA	NA	8556514860	85420141	female	adult	Africa
A62_01_1FE	A62_01_1FE	PasolliE_2019	MDG	healthy	58	18.11438475	stool	control	yes	no	NA	NA	6923527987	69135326	female	adult	Africa
A62_03_1FE	A62_03_1FE	PasolliE_2019	MDG	healthy	31	19.29897184	stool	control	yes	no	NA	NA	2367493491	23637569	male	adult	Africa
A66_02_1FE	A66_02_1FE	PasolliE_2019	MDG	healthy	22	24.30461788	stool	control	yes	no	NA	NA	5507694287	55012569	female	adult	Africa
A67_01_1FE	A67_01_1FE	PasolliE_2019	MDG	healthy	46	20.67436513	stool	control	yes	no	NA	NA	646214860	6453190	female	adult	Africa
A68_01_1FE	A68_01_1FE	PasolliE_2019	MDG	healthy	46	19.76028507	stool	control	yes	no	NA	NA	8461800862	84374010	female	adult	Africa
A69_01_1FE	A69_01_1FE	PasolliE_2019	MDG	healthy	35	18.80460954	stool	control	yes	no	NA	NA	6693225352	66797596	male	adult	Africa
A69_02_1FE	A69_02_1FE	PasolliE_2019	MDG	healthy	26	21.40158377	stool	control	yes	no	NA	NA	6145460281	61466275	female	adult	Africa
A70_01_1FE	A70_01_1FE	PasolliE_2019	MDG	healthy	55	17.97938908	stool	control	yes	no	NA	NA	2364163496	23614288	male	adult	Africa
A70_03_1FE	A70_03_1FE	PasolliE_2019	MDG	healthy	21	21.52830383	stool	control	yes	no	NA	NA	7135581336	71388117	male	adult	Africa
A72_01_1FE	A72_01_1FE	PasolliE_2019	MDG	healthy	24	20.49886621	stool	control	yes	no	NA	NA	1731698759	17275966	male	adult	Africa
A72_02_1FE	A72_02_1FE	PasolliE_2019	MDG	healthy	22	20.41704024	stool	control	yes	no	NA	NA	3212404723	32087529	female	adult	Africa
A73_01_1FE	A73_01_1FE	PasolliE_2019	MDG	healthy	32	20.08142103	stool	control	yes	no	NA	NA	3160378503	31548343	male	adult	Africa
A73_02_1FE	A73_02_1FE	PasolliE_2019	MDG	healthy	25	20.41869461	stool	control	yes	no	NA	NA	12569610843	125464953	female	adult	Africa
A75_02_1FE	A75_02_1FE	PasolliE_2019	MDG	healthy	24	22.40702124	stool	control	yes	no	NA	NA	8809869693	87921648	female	adult	Africa
A79_02_1FE	A79_02_1FE	PasolliE_2019	MDG	healthy	47	19.45424606	stool	control	yes	no	NA	NA	11945078606	119273581	female	adult	Africa
A81_01_1FE	A81_01_1FE	PasolliE_2019	MDG	healthy	58	18.57721682	stool	control	yes	no	NA	NA	3918114360	39087983	male	adult	Africa
A81_03_1FE	A81_03_1FE	PasolliE_2019	MDG	healthy	26	23.22326383	stool	control	yes	no	NA	NA	4531130688	45238017	female	adult	Africa
A82_02_1FE	A82_02_1FE	PasolliE_2019	MDG	healthy	51	18.23867787	stool	control	yes	no	NA	NA	529288176	5292183	female	adult	Africa
A83_02_1FE	A83_02_1FE	PasolliE_2019	MDG	healthy	38	26.72049212	stool	control	yes	no	NA	NA	10771577509	107567164	female	adult	Africa
A85_01_1FE	A85_01_1FE	PasolliE_2019	MDG	healthy	37	21.12836824	stool	control	yes	no	NA	NA	3247537314	32391588	male	adult	Africa
A88_02_1FE	A88_02_1FE	PasolliE_2019	MDG	healthy	42	22.14462393	stool	control	yes	no	NA	NA	9457228459	94627848	female	adult	Africa
A89_01_1FE	A89_01_1FE	PasolliE_2019	MDG	healthy	26	22.06763405	stool	control	yes	no	NA	NA	8752355433	87325548	male	adult	Africa
A89_02_1FE	A89_02_1FE	PasolliE_2019	MDG	healthy	27	23.45473465	stool	control	yes	no	NA	NA	5846161022	58339515	female	adult	Africa
A90_03_1FE	A90_03_1FE	PasolliE_2019	MDG	healthy	26	20.36518013	stool	control	yes	no	NA	NA	6844487430	68366233	male	adult	Africa
A90_04_1FE	A90_04_1FE	PasolliE_2019	MDG	healthy	28	20.30335443	stool	control	yes	no	NA	NA	9995840311	99789576	female	adult	Africa
A91_01_1FE	A91_01_1FE	PasolliE_2019	MDG	healthy	43	20.30957439	stool	control	yes	no	NA	NA	4312164850	43119552	male	adult	Africa
A91_02_1FE	A91_02_1FE	PasolliE_2019	MDG	healthy	50	20.57511422	stool	control	yes	no	NA	NA	3023768986	30204135	female	adult	Africa
A92_01_1FE	A92_01_1FE	PasolliE_2019	MDG	healthy	23	20.58959857	stool	control	yes	no	NA	NA	11126462161	111102779	female	adult	Africa
A93_01_1FE	A93_01_1FE	PasolliE_2019	MDG	healthy	30	20.1077582	stool	control	yes	no	NA	NA	14981987688	149333541	male	adult	Africa
A94_01_1FE	A94_01_1FE	PasolliE_2019	MDG	healthy	32	23.43690816	stool	control	yes	no	NA	NA	7788176208	77726318	male	adult	Africa
A94_02_1FE	A94_02_1FE	PasolliE_2019	MDG	healthy	37	18.19569286	stool	control	yes	no	NA	NA	5752241029	57380928	female	adult	Africa
A94_03_1FE	A94_03_1FE	PasolliE_2019	MDG	healthy	44	16.86882154	stool	control	yes	no	NA	NA	5880247216	58674012	female	adult	Africa
A95_01_1FE	A95_01_1FE	PasolliE_2019	MDG	healthy	34	20.47902494	stool	control	yes	no	NA	NA	11891332689	119348711	male	adult	Africa
alien-11-600-0	DEU1	CosteaPI_2017	DEU	none	48	NA	stool	control	no	NA	NA	NA	NA	NA	male	adult	Europe
alien-11-632-0	DEU1	CosteaPI_2017	DEU	none	48	NA	stool	control	no	NA	NA	NA	NA	NA	male	adult	Europe
alien-11-637-0	DEU1	CosteaPI_2017	DEU	none	48	NA	stool	control	no	NA	NA	NA	NA	NA	male	adult	Europe
alien-11-773-0	DEU1	CosteaPI_2017	DEU	none	48	NA	stool	control	no	NA	NA	NA	NA	NA	male	adult	Europe
alien-11-877-0	DEU1	CosteaPI_2017	DEU	none	48	NA	stool	control	no	NA	NA	NA	5229445373	60617950	male	adult	Europe
alien-11-881-0	DEU1	CosteaPI_2017	DEU	none	48	NA	stool	control	no	NA	NA	NA	5532480659	64611563	male	adult	Europe
alien-11-883-0	DEU1	CosteaPI_2017	DEU	none	48	NA	stool	control	no	NA	NA	NA	4241799244	49383622	male	adult	Europe
alien-11-895-0	DEU1	CosteaPI_2017	DEU	none	48	NA	stool	control	no	NA	NA	NA	5150225131	59812849	male	adult	Europe
alien-11-898-0	DEU1	CosteaPI_2017	DEU	none	48	NA	stool	control	no	NA	NA	NA	3934508467	46432637	male	adult	Europe
alien-11-902-0	DEU1	CosteaPI_2017	DEU	none	48	NA	stool	control	no	NA	NA	NA	4199728346	48878239	male	adult	Europe
alien-11-904-0	DEU1	CosteaPI_2017	DEU	none	48	NA	stool	control	no	NA	NA	NA	5184097975	60083008	male	adult	Europe
alien-11-918-0	DEU1	CosteaPI_2017	DEU	none	48	NA	stool	control	no	NA	NA	NA	5002655558	56621255	male	adult	Europe
alien2-11-0-0	DEU2	CosteaPI_2017	DEU	none	49	NA	stool	control	no	NA	NA	NA	6282132824	70090321	female	adult	Europe
alien3-11-0-0	DEU3	CosteaPI_2017	DEU	none	19	NA	stool	control	no	NA	NA	NA	5742792123	65787246	male	adult	Europe
alien4-11-0-0	DEU4	CosteaPI_2017	DEU	none	15	NA	stool	control	no	NA	NA	NA	6603502543	76000851	male	schoolage	Europe
AS43_12	AS43	LouisS_2016	DEU	healthy	NA	NA	stool	control	no	no	NA	NA	2394291658	23705858	NA	adult	Europe
AS43_18	AS43	LouisS_2016	DEU	healthy	NA	NA	stool	control	no	no	NA	NA	1090511544	10797144	NA	adult	Europe
AS43_24	AS43	LouisS_2016	DEU	healthy	NA	NA	stool	control	no	no	NA	NA	1936352002	19171802	NA	adult	Europe
AS43_3	AS43	LouisS_2016	DEU	healthy	NA	NA	stool	control	no	no	NA	NA	4308094804	42654404	NA	adult	Europe
AS43_6	AS43	LouisS_2016	DEU	healthy	NA	NA	stool	control	no	no	NA	NA	2427367138	24033338	NA	adult	Europe
AS44_0	AS44	LouisS_2016	DEU	healthy	NA	NA	stool	control	no	no	NA	NA	11574155196	114595596	NA	adult	Europe
AS44_12	AS44	LouisS_2016	DEU	healthy	NA	NA	stool	control	no	no	NA	NA	2131653682	21105482	NA	adult	Europe
AS44_18	AS44	LouisS_2016	DEU	healthy	NA	NA	stool	control	no	no	NA	NA	1361769870	13482870	NA	adult	Europe
AS44_24	AS44	LouisS_2016	DEU	healthy	NA	NA	stool	control	no	no	NA	NA	1985299430	19656430	NA	adult	Europe
AS44_3	AS44	LouisS_2016	DEU	healthy	NA	NA	stool	control	no	no	NA	NA	2054081844	20337444	NA	adult	Europe
AS44_6	AS44	LouisS_2016	DEU	healthy	NA	NA	stool	control	no	no	NA	NA	1411272394	13972994	NA	adult	Europe
AS45_0	AS45	LouisS_2016	DEU	healthy	NA	NA	stool	control	no	no	NA	NA	2059712796	20393196	NA	adult	Europe
AS45_12	AS45	LouisS_2016	DEU	healthy	NA	NA	stool	control	no	no	NA	NA	2245588550	22233550	NA	adult	Europe
AS45_24	AS45	LouisS_2016	DEU	healthy	NA	NA	stool	control	no	no	NA	NA	1971021666	19515066	NA	adult	Europe
AS45_3	AS45	LouisS_2016	DEU	healthy	NA	NA	stool	control	no	no	NA	NA	1474536774	14599374	NA	adult	Europe
AS45_6	AS45	LouisS_2016	DEU	healthy	NA	NA	stool	control	no	no	NA	NA	2610517508	25846708	NA	adult	Europe
AS50_0	AS50	LouisS_2016	DEU	healthy	NA	NA	stool	control	no	no	NA	NA	1982728980	19630980	NA	adult	Europe
AS50_12	AS50	LouisS_2016	DEU	healthy	NA	NA	stool	control	no	no	NA	NA	1124346544	11132144	NA	adult	Europe
AS50_18	AS50	LouisS_2016	DEU	healthy	NA	NA	stool	control	no	no	NA	NA	2131862954	21107554	NA	adult	Europe
AS50_24	AS50	LouisS_2016	DEU	healthy	NA	NA	stool	control	no	no	NA	NA	1751873886	17345286	NA	adult	Europe
AS50_3	AS50	LouisS_2016	DEU	healthy	NA	NA	stool	control	no	no	NA	NA	2146498056	21252456	NA	adult	Europe
AS50_6	AS50	LouisS_2016	DEU	healthy	NA	NA	stool	control	no	no	NA	NA	2072183266	20516666	NA	adult	Europe
AS51_0	AS51	LouisS_2016	DEU	healthy	NA	NA	stool	control	no	no	NA	NA	1972291640	19527640	NA	adult	Europe
AS51_12	AS51	LouisS_2016	DEU	healthy	NA	NA	stool	control	no	no	NA	NA	1816707402	17987202	NA	adult	Europe
AS51_18	AS51	LouisS_2016	DEU	healthy	NA	NA	stool	control	no	no	NA	NA	1958030238	19386438	NA	adult	Europe
AS51_24	AS51	LouisS_2016	DEU	healthy	NA	NA	stool	control	no	no	NA	NA	815601866	8075266	NA	adult	Europe
AS51_3	AS51	LouisS_2016	DEU	healthy	NA	NA	stool	control	no	no	NA	NA	1684777162	16680962	NA	adult	Europe
AS51_6	AS51	LouisS_2016	DEU	healthy	NA	NA	stool	control	no	no	NA	NA	1537343220	15221220	NA	adult	Europe
AS53_0	AS53	LouisS_2016	DEU	healthy	NA	NA	stool	control	no	no	NA	NA	1898746470	18799470	NA	adult	Europe
AS53_12	AS53	LouisS_2016	DEU	healthy	NA	NA	stool	control	no	no	NA	NA	5016648386	49669786	NA	adult	Europe
AS53_18	AS53	LouisS_2016	DEU	healthy	NA	NA	stool	control	no	no	NA	NA	2713973626	26871026	NA	adult	Europe
AS53_24	AS53	LouisS_2016	DEU	healthy	NA	NA	stool	control	no	no	NA	NA	2695416896	26687296	NA	adult	Europe
AS53_3	AS53	LouisS_2016	DEU	healthy	NA	NA	stool	control	no	no	NA	NA	1132891144	11216744	NA	adult	Europe
AS53_6	AS53	LouisS_2016	DEU	healthy	NA	NA	stool	control	no	no	NA	NA	1807190374	17892974	NA	adult	Europe
AS56_0	AS56	LouisS_2016	DEU	healthy	NA	NA	stool	control	no	no	NA	NA	2586279932	25606732	NA	adult	Europe
AS56_12	AS56	LouisS_2016	DEU	healthy	NA	NA	stool	control	no	no	NA	NA	1601999178	15861378	NA	adult	Europe
AS56_18	AS56	LouisS_2016	DEU	healthy	NA	NA	stool	control	no	no	NA	NA	4260421996	42182396	NA	adult	Europe
AS56_24	AS56	LouisS_2016	DEU	healthy	NA	NA	stool	control	no	no	NA	NA	2242031128	22198328	NA	adult	Europe
AS56_3	AS56	LouisS_2016	DEU	healthy	NA	NA	stool	control	no	no	NA	NA	880300446	8715846	NA	adult	Europe
AS56_6	AS56	LouisS_2016	DEU	healthy	NA	NA	stool	control	no	no	NA	NA	1937174142	19179942	NA	adult	Europe
AS58_0	AS58	LouisS_2016	DEU	healthy	NA	NA	stool	control	no	no	NA	NA	2190235500	21685500	NA	adult	Europe
AS58_12	AS58	LouisS_2016	DEU	healthy	NA	NA	stool	control	no	no	NA	NA	1424837300	14107300	NA	adult	Europe
AS58_18	AS58	LouisS_2016	DEU	healthy	NA	NA	stool	control	no	no	NA	NA	1471318712	14567512	NA	adult	Europe
AS58_24	AS58	LouisS_2016	DEU	healthy	NA	NA	stool	control	no	no	NA	NA	1820634888	18026088	NA	adult	Europe
AS58_3	AS58	LouisS_2016	DEU	healthy	NA	NA	stool	control	no	no	NA	NA	1940121524	19209124	NA	adult	Europe
AS58_6	AS58	LouisS_2016	DEU	healthy	NA	NA	stool	control	no	no	NA	NA	2007542256	19876656	NA	adult	Europe
AS60_0	AS60	LouisS_2016	DEU	healthy	NA	NA	stool	control	no	no	NA	NA	2472422834	24479434	NA	adult	Europe
AS60_12	AS60	LouisS_2016	DEU	healthy	NA	NA	stool	control	no	no	NA	NA	2118228560	20972560	NA	adult	Europe
AS60_18	AS60	LouisS_2016	DEU	healthy	NA	NA	stool	control	no	no	NA	NA	2168786130	21473130	NA	adult	Europe
AS60_24	AS60	LouisS_2016	DEU	healthy	NA	NA	stool	control	no	no	NA	NA	863956626	8554026	NA	adult	Europe
AS60_3	AS60	LouisS_2016	DEU	healthy	NA	NA	stool	control	no	no	NA	NA	1775448700	17578700	NA	adult	Europe
AS60_6	AS60	LouisS_2016	DEU	healthy	NA	NA	stool	control	no	no	NA	NA	2115052514	20941114	NA	adult	Europe
AS61_0	AS61	LouisS_2016	DEU	healthy	NA	NA	stool	control	no	no	NA	NA	2189682424	21680024	NA	adult	Europe
AS61_12	AS61	LouisS_2016	DEU	healthy	NA	NA	stool	control	no	no	NA	NA	3918925644	38801244	NA	adult	Europe
AS61_18	AS61	LouisS_2016	DEU	healthy	NA	NA	stool	control	no	no	NA	NA	4688846624	46424224	NA	adult	Europe
AS61_24	AS61	LouisS_2016	DEU	healthy	NA	NA	stool	control	no	no	NA	NA	1634630864	16184464	NA	adult	Europe
AS61_6	AS61	LouisS_2016	DEU	healthy	NA	NA	stool	control	no	no	NA	NA	2114048372	20931172	NA	adult	Europe
AS62_0	AS62	LouisS_2016	DEU	healthy	NA	NA	stool	control	no	no	NA	NA	1732970322	17158122	NA	adult	Europe
AS62_12	AS62	LouisS_2016	DEU	healthy	NA	NA	stool	control	no	no	NA	NA	2149572496	21282896	NA	adult	Europe
AS62_18	AS62	LouisS_2016	DEU	healthy	NA	NA	stool	control	no	no	NA	NA	707611454	7006054	NA	adult	Europe
AS62_24	AS62	LouisS_2016	DEU	healthy	NA	NA	stool	control	no	no	NA	NA	1790431848	17727048	NA	adult	Europe
AS62_3	AS62	LouisS_2016	DEU	healthy	NA	NA	stool	control	no	no	NA	NA	1976546366	19569766	NA	adult	Europe
AS62_6	AS62	LouisS_2016	DEU	healthy	NA	NA	stool	control	no	no	NA	NA	2249567546	22272946	NA	adult	Europe
AS63_0	AS63	LouisS_2016	DEU	healthy	NA	NA	stool	control	no	no	NA	NA	1933200196	19140596	NA	adult	Europe
AS63_12	AS63	LouisS_2016	DEU	healthy	NA	NA	stool	control	no	no	NA	NA	1730466734	17133334	NA	adult	Europe
AS63_18	AS63	LouisS_2016	DEU	healthy	NA	NA	stool	control	no	no	NA	NA	1354565540	13411540	NA	adult	Europe
AS63_24	AS63	LouisS_2016	DEU	healthy	NA	NA	stool	control	no	no	NA	NA	2499040778	24742978	NA	adult	Europe
AS63_3	AS63	LouisS_2016	DEU	healthy	NA	NA	stool	control	no	no	NA	NA	2795184898	27675098	NA	adult	Europe
AS63_6	AS63	LouisS_2016	DEU	healthy	NA	NA	stool	control	no	no	NA	NA	2377790278	23542478	NA	adult	Europe
AS64_0	AS64	LouisS_2016	DEU	healthy	NA	NA	stool	control	no	no	NA	NA	2297424578	22746778	NA	adult	Europe
AS64_12	AS64	LouisS_2016	DEU	healthy	NA	NA	stool	control	no	no	NA	NA	1193729504	11819104	NA	adult	Europe
AS64_18	AS64	LouisS_2016	DEU	healthy	NA	NA	stool	control	no	no	NA	NA	1800369642	17825442	NA	adult	Europe
AS64_24	AS64	LouisS_2016	DEU	healthy	NA	NA	stool	control	no	no	NA	NA	2747436946	27202346	NA	adult	Europe
AS64_3	AS64	LouisS_2016	DEU	healthy	NA	NA	stool	control	no	no	NA	NA	2324440664	23014264	NA	adult	Europe
AS64_6	AS64	LouisS_2016	DEU	healthy	NA	NA	stool	control	no	no	NA	NA	2109096544	20882144	NA	adult	Europe
AS65_0	AS65	LouisS_2016	DEU	healthy	NA	NA	stool	control	no	no	NA	NA	1095837476	10849876	NA	adult	Europe
AS65_12	AS65	LouisS_2016	DEU	healthy	NA	NA	stool	control	no	no	NA	NA	1937484414	19183014	NA	adult	Europe
AS65_18	AS65	LouisS_2016	DEU	healthy	NA	NA	stool	control	no	no	NA	NA	2349696118	23264318	NA	adult	Europe
AS65_24	AS65	LouisS_2016	DEU	healthy	NA	NA	stool	control	no	no	NA	NA	1669027626	16525026	NA	adult	Europe
AS65_3	AS65	LouisS_2016	DEU	healthy	NA	NA	stool	control	no	no	NA	NA	2063216890	20427890	NA	adult	Europe
AS65_6	AS65	LouisS_2016	DEU	healthy	NA	NA	stool	control	no	no	NA	NA	2223012020	22010020	NA	adult	Europe
AS66_0	AS66	LouisS_2016	DEU	healthy	NA	NA	stool	control	no	no	NA	NA	2594481132	25687932	NA	adult	Europe
AS66_12	AS66	LouisS_2016	DEU	healthy	NA	NA	stool	control	no	no	NA	NA	2563398988	25380188	NA	adult	Europe
AS66_18	AS66	LouisS_2016	DEU	healthy	NA	NA	stool	control	no	no	NA	NA	5467708326	54135726	NA	adult	Europe
AS66_24	AS66	LouisS_2016	DEU	healthy	NA	NA	stool	control	no	no	NA	NA	2872808852	28443652	NA	adult	Europe
AS66_3	AS66	LouisS_2016	DEU	healthy	NA	NA	stool	control	no	no	NA	NA	2349943164	23266764	NA	adult	Europe
AS66_6	AS66	LouisS_2016	DEU	healthy	NA	NA	stool	control	no	no	NA	NA	787671326	7798726	NA	adult	Europe
AS68_0	AS68	LouisS_2016	DEU	healthy	NA	NA	stool	control	no	no	NA	NA	2718788296	26918696	NA	adult	Europe
AS68_12	AS68	LouisS_2016	DEU	healthy	NA	NA	stool	control	no	no	NA	NA	1608115536	15921936	NA	adult	Europe
AS68_24	AS68	LouisS_2016	DEU	healthy	NA	NA	stool	control	no	no	NA	NA	2274525252	22520052	NA	adult	Europe
AS68_3	AS68	LouisS_2016	DEU	healthy	NA	NA	stool	control	no	no	NA	NA	1789864026	17721426	NA	adult	Europe
AS68_6	AS68	LouisS_2016	DEU	healthy	NA	NA	stool	control	no	no	NA	NA	1766306382	17488182	NA	adult	Europe
bugkiller-11-0-0	DEU5	CosteaPI_2017	DEU	none	NA	NA	stool	control	no	NA	NA	NA	4644224435	52365888	NA	adult	Europe
bugkiller-11-2-0	DEU5	CosteaPI_2017	DEU	none	NA	NA	stool	control	no	NA	NA	NA	5996217059	67129026	NA	adult	Europe
bugkiller-11-392-1	DEU5	CosteaPI_2017	DEU	none	NA	NA	stool	control	no	NA	NA	NA	5409233670	60782872	NA	adult	Europe
bugkiller-11-392-2	DEU5	CosteaPI_2017	DEU	none	NA	NA	stool	control	no	NA	NA	NA	4908101768	58887054	NA	adult	Europe
bugkiller-11-392-3	DEU5	CosteaPI_2017	DEU	none	NA	NA	stool	control	no	NA	NA	NA	2808463704	37093739	NA	adult	Europe
bugkiller-11-600-0	DEU5	CosteaPI_2017	DEU	none	NA	NA	stool	control	no	NA	NA	NA	3166516164	39021044	NA	adult	Europe
bugkiller-11-60-0	DEU5	CosteaPI_2017	DEU	none	NA	NA	stool	control	no	NA	NA	NA	4414975738	49786149	NA	adult	Europe
bugkiller-11-7-0	DEU5	CosteaPI_2017	DEU	none	NA	NA	stool	control	no	NA	NA	NA	7208605252	82360506	NA	adult	Europe
bugkiller-11-773-0	DEU5	CosteaPI_2017	DEU	none	NA	NA	stool	control	no	NA	NA	NA	6610328246	76737102	NA	adult	Europe
bugkiller-11-918-0	DEU5	CosteaPI_2017	DEU	none	NA	NA	stool	control	no	NA	NA	NA	6208724720	71376686	NA	adult	Europe
CCIS00146684ST-4-0	FR-726	ZellerG_2014	FRA	healthy	72	25	stool	control	no	NA	NA	NA	6512170482	76003628	female	senior	Europe
CCIS00281083ST-3-0	FR-060	ZellerG_2014	FRA	healthy	53	32	stool	control	no	NA	NA	NA	3298640533	47190574	male	adult	Europe
CCIS02124300ST-4-0	FR-568	ZellerG_2014	FRA	healthy	35	23	stool	control	no	NA	NA	NA	7846466205	87631061	male	adult	Europe
CCIS02379307ST-4-0	FR-828	ZellerG_2014	FRA	CRC	67	28	stool	CRC	no	NA	NA	NA	907920835	10574044	male	senior	Europe
CCIS02856720ST-4-0	FR-027	ZellerG_2014	FRA	healthy	74	27	stool	control	no	NA	NA	NA	6190369807	73567419	male	senior	Europe
CCIS03473770ST-4-0	FR-192	ZellerG_2014	FRA	healthy	29	24	stool	control	no	NA	NA	NA	3733212784	46217866	male	adult	Europe
CCIS03857607ST-4-0	FR-349	ZellerG_2014	FRA	healthy	61	23	stool	control	no	NA	NA	NA	5403961311	63911163	male	adult	Europe
CCIS05314658ST-4-0	FR-169	ZellerG_2014	FRA	healthy	65	24	stool	control	no	NA	NA	NA	5175146179	61688036	female	adult	Europe
CCIS06260551ST-3-0	FR-200	ZellerG_2014	FRA	CRC	58	24	stool	CRC	no	NA	NA	NA	2826425982	36441111	male	adult	Europe
CCIS07277498ST-4-0	FR-276	ZellerG_2014	FRA	healthy	63	NA	stool	control	no	NA	NA	NA	5667757614	66936604	male	adult	Europe
CCIS07539127ST-4-0	FR-460	ZellerG_2014	FRA	healthy	77	22	stool	control	no	NA	NA	NA	5817465348	68406226	female	senior	Europe
CCIS07648107ST-4-0	FR-053	ZellerG_2014	FRA	healthy	62	21	stool	control	no	NA	NA	NA	5739043252	66245949	female	adult	Europe
CCIS08668806ST-3-0	FR-214	ZellerG_2014	FRA	adenoma	63	26	stool	adenoma	no	NA	NA	NA	1560454141	20580422	male	adult	Europe
CCIS09568613ST-4-0	FR-400	ZellerG_2014	FRA	healthy	67	21	stool	control	no	NA	NA	NA	6488989235	75876874	male	senior	Europe
CCIS10706551ST-3-0	FR-193	ZellerG_2014	FRA	healthy	25	24	stool	control	no	NA	NA	NA	5152050233	65983849	male	adult	Europe
CCIS10793554ST-4-0	FR-606	ZellerG_2014	FRA	adenoma	64	26	stool	adenoma	no	NA	NA	NA	3369353210	40445720	male	adult	Europe
CCIS11015875ST-4-0	FR-788	ZellerG_2014	FRA	CRC	62	26	stool	CRC	no	NA	NA	NA	5021042144	57428555	male	adult	Europe
CCIS11019776ST-4-0	FR-548	ZellerG_2014	FRA	adenoma	58	22	stool	adenoma	no	NA	NA	NA	4310576345	54114916	male	adult	Europe
CCIS11354283ST-4-0	FR-212	ZellerG_2014	FRA	healthy	67	27	stool	control	no	NA	NA	NA	5296232853	62234037	male	senior	Europe
CCIS11362406ST-4-0	FR-398	ZellerG_2014	FRA	healthy	44	26	stool	control	no	NA	NA	NA	8334068161	103363989	female	adult	Europe
CCIS11558985ST-4-0	FR-902	ZellerG_2014	FRA	healthy	56	NA	stool	control	no	NA	NA	NA	3229069072	37988049	female	adult	Europe
CCIS12370844ST-4-0	FR-823	ZellerG_2014	FRA	CRC	81	39	stool	CRC	no	NA	NA	NA	497672074	5783578	female	senior	Europe
CCIS12656533ST-4-0	FR-654	ZellerG_2014	FRA	CRC	51	30	stool	CRC	no	NA	NA	NA	3848992468	45546920	male	adult	Europe
CCIS13047523ST-4-0	FR-003	ZellerG_2014	FRA	healthy	70	22	stool	control	no	NA	NA	NA	5363998665	62891719	male	senior	Europe
CCIS14449628ST-4-0	FR-404	ZellerG_2014	FRA	CRC	59	20	stool	CRC	no	NA	NA	NA	4256129777	51748595	female	adult	Europe
CCIS15704761ST-4-0	FR-901	ZellerG_2014	FRA	CRC	56	NA	stool	CRC	no	NA	NA	NA	3631882002	42764985	female	adult	Europe
CCIS15794887ST-4-0	FR-024	ZellerG_2014	FRA	healthy	37	18	stool	control	no	NA	NA	NA	3698892069	45764894	female	adult	Europe
CCIS16326685ST-4-0	FR-542	ZellerG_2014	FRA	healthy	46	29	stool	control	no	NA	NA	NA	4547422592	53344597	female	adult	Europe
CCIS16383318ST-4-0	FR-139	ZellerG_2014	FRA	healthy	61	24	stool	control	no	NA	NA	NA	6621569027	78085760	female	adult	Europe
CCIS16561622ST-4-0	FR-030	ZellerG_2014	FRA	healthy	54	26	stool	control	no	NA	NA	NA	7453752248	87807063	male	adult	Europe
CCIS17669415ST-4-0	FR-125	ZellerG_2014	FRA	CRC	72	37	stool	CRC	no	NA	NA	NA	5754783062	69983469	female	senior	Europe
CCIS19142497ST-3-0	FR-051	ZellerG_2014	FRA	adenoma	68	23	stool	adenoma	no	NA	NA	NA	2287755331	33262702	male	senior	Europe
CCIS20795251ST-4-0	FR-221	ZellerG_2014	FRA	healthy	71	23	stool	control	no	NA	NA	NA	4611051584	55286215	female	senior	Europe
CCIS21126322ST-4-0	FR-121	ZellerG_2014	FRA	healthy	59	25	stool	control	no	NA	NA	NA	6704190994	82207625	male	adult	Europe
CCIS21278152ST-4-0	FR-414	ZellerG_2014	FRA	CRC	63	25	stool	CRC	no	NA	NA	NA	4306955793	53183717	male	adult	Europe
CCIS22275061ST-4-0	FR-191	ZellerG_2014	FRA	adenoma	62	29	stool	adenoma	no	NA	NA	NA	7763227111	92672216	male	adult	Europe
CCIS22416007ST-4-0	FR-815	ZellerG_2014	FRA	CRC	82	24	stool	CRC	no	NA	NA	NA	7567990129	90417909	male	senior	Europe
CCIS22906510ST-20-0	FR-826	ZellerG_2014	FRA	adenoma	77	23	stool	adenoma	no	NA	NA	NA	7634935649	85806932	male	senior	Europe
CCIS22958137ST-20-0	FR-506	ZellerG_2014	FRA	CRC	60	26	stool	CRC	no	NA	NA	NA	8757847513	98059549	male	adult	Europe
CCIS23164343ST-4-0	FR-316	ZellerG_2014	FRA	healthy	62	23	stool	control	no	NA	NA	NA	5871764899	68712649	male	adult	Europe
CCIS24254057ST-4-0	FR-767	ZellerG_2014	FRA	CRC	69	24	stool	CRC	no	NA	NA	NA	11694061283	133597487	female	senior	Europe
CCIS24898163ST-4-0	FR-282	ZellerG_2014	FRA	adenoma	59	31	stool	adenoma	no	NA	NA	NA	1062478244	12960596	male	adult	Europe
CCIS25399172ST-4-0	FR-419	ZellerG_2014	FRA	adenoma	60	27	stool	adenoma	no	NA	NA	NA	2474388952	29867294	male	adult	Europe
CCIS27304052ST-3-0	FR-001	ZellerG_2014	FRA	healthy	52	20	stool	control	no	NA	NA	NA	3405411697	48552680	female	adult	Europe
CCIS27927933ST-4-0	FR-115	ZellerG_2014	FRA	healthy	72	24	stool	control	no	NA	NA	NA	7788532840	97043260	male	senior	Europe
CCIS28384594ST-4-0	FR-382	ZellerG_2014	FRA	adenoma	89	24	stool	adenoma	no	NA	NA	NA	4629074799	54550110	male	senior	Europe
CCIS29210128ST-4-0	FR-166	ZellerG_2014	FRA	healthy	64	27	stool	control	no	NA	NA	NA	3986872657	48275455	male	adult	Europe
CCIS29688262ST-20-0	FR-305	ZellerG_2014	FRA	healthy	50	25	stool	control	no	NA	NA	NA	7382792447	81666867	male	adult	Europe
CCIS31434951ST-20-0	FR-643	ZellerG_2014	FRA	adenoma	66	24	stool	adenoma	no	NA	NA	NA	2620882999	29591263	male	senior	Europe
CCIS32105356ST-4-0	FR-510	ZellerG_2014	FRA	adenoma	53	30	stool	adenoma	no	NA	NA	NA	4392664436	52824987	male	adult	Europe
CCIS32452666ST-4-0	FR-105	ZellerG_2014	FRA	healthy	68	26	stool	control	no	NA	NA	NA	4440407460	53858804	male	senior	Europe
CCIS33816588ST-4-0	FR-652	ZellerG_2014	FRA	CRC	64	21	stool	CRC	no	NA	NA	NA	5678829952	64242756	male	adult	Europe
CCIS34055159ST-4-0	FR-430	ZellerG_2014	FRA	CRC	80	29	stool	CRC	no	NA	NA	NA	3943928884	46734542	male	senior	Europe
CCIS34604008ST-4-0	FR-129	ZellerG_2014	FRA	healthy	63	27	stool	control	no	NA	NA	NA	6044922649	71147118	female	adult	Europe
CCIS35092938ST-4-0	FR-500	ZellerG_2014	FRA	adenoma	62	21	stool	adenoma	no	NA	NA	NA	3817577484	46553845	female	adult	Europe
CCIS35100175ST-4-0	FR-812	ZellerG_2014	FRA	CRC	73	40	stool	CRC	no	NA	NA	NA	4449210952	54177103	male	senior	Europe
CCIS36699628ST-4-0	FR-142	ZellerG_2014	FRA	healthy	68	25	stool	control	no	NA	NA	NA	5731938297	66456701	female	senior	Europe
CCIS36797902ST-4-0	FR-198	ZellerG_2014	FRA	healthy	63	25	stool	control	no	NA	NA	NA	3608044435	43056463	male	adult	Europe
CCIS37250421ST-4-0	FR-496	ZellerG_2014	FRA	adenoma	59	21	stool	adenoma	no	NA	NA	NA	4298774503	52179172	female	adult	Europe
CCIS38765456ST-20-0	FR-723	ZellerG_2014	FRA	CRC	79	22	stool	CRC	no	NA	NA	NA	7211705897	81682982	female	senior	Europe
CCIS40244499ST-3-0	FR-202	ZellerG_2014	FRA	CRC	87	32	stool	CRC	no	NA	NA	NA	4411570203	55812127	female	senior	Europe
CCIS41222843ST-4-0	FR-298	ZellerG_2014	FRA	CRC	73	24	stool	CRC	no	NA	NA	NA	7602125134	90240238	female	senior	Europe
CCIS41288781ST-4-0	FR-817	ZellerG_2014	FRA	CRC	74	19	stool	CRC	no	NA	NA	NA	3791242240	44391860	female	senior	Europe
CCIS41548810ST-4-0	FR-451	ZellerG_2014	FRA	CRC	78	19	stool	CRC	no	NA	NA	NA	4694864212	55469214	male	senior	Europe
CCIS41692898ST-4-0	FR-558	ZellerG_2014	FRA	healthy	67	28	stool	control	no	NA	NA	NA	6490271467	75046271	female	senior	Europe
CCIS41806458ST-4-0	FR-664	ZellerG_2014	FRA	adenoma	59	NA	stool	adenoma	no	NA	NA	NA	4887131910	61160335	female	adult	Europe
CCIS44093303ST-4-0	FR-721	ZellerG_2014	FRA	healthy	62	20	stool	control	no	NA	NA	NA	6267951889	73343518	female	adult	Europe
CCIS44676181ST-4-0	FR-161	ZellerG_2014	FRA	adenoma	48	21	stool	adenoma	no	NA	NA	NA	3614755975	42157335	female	adult	Europe
CCIS44743950ST-4-0	FR-596	ZellerG_2014	FRA	adenoma	66	22	stool	adenoma	no	NA	NA	NA	6695072003	83383804	male	senior	Europe
CCIS44757994ST-4-0	FR-770	ZellerG_2014	FRA	CRC	75	37	stool	CRC	no	NA	NA	NA	4076256445	49916410	male	senior	Europe
CCIS45571137ST-3-0	FR-116	ZellerG_2014	FRA	healthy	55	20	stool	control	no	NA	NA	NA	2643933782	37805003	female	adult	Europe
CCIS45793747ST-4-0	FR-684	ZellerG_2014	FRA	healthy	67	25	stool	control	no	NA	NA	NA	7119073064	84805529	male	senior	Europe
CCIS46047672ST-4-0	FR-825	ZellerG_2014	FRA	CRC	65	24	stool	CRC	no	NA	NA	NA	3427270177	42982745	male	adult	Europe
CCIS46467422ST-4-0	FR-830	ZellerG_2014	FRA	CRC	54	22	stool	CRC	no	NA	NA	NA	1015859086	12659025	female	adult	Europe
CCIS47284573ST-4-0	FR-667	ZellerG_2014	FRA	CRC	67	25	stool	CRC	no	NA	NA	NA	3264825557	39745148	male	senior	Europe
CCIS47745468ST-4-0	FR-054	ZellerG_2014	FRA	adenoma	63	27	stool	adenoma	no	NA	NA	NA	6650230179	75963441	male	adult	Europe
CCIS48174381ST-4-0	FR-751	ZellerG_2014	FRA	healthy	66	25	stool	control	no	NA	NA	NA	4358945393	51253211	male	senior	Europe
CCIS48507077ST-4-0	FR-507	ZellerG_2014	FRA	adenoma	72	32	stool	adenoma	no	NA	NA	NA	4621474821	58318794	female	senior	Europe
CCIS48579360ST-4-0	FR-829	ZellerG_2014	FRA	adenoma	52	23	stool	adenoma	no	NA	NA	NA	2772292441	34233614	female	adult	Europe
CCIS48725289ST-4-0	FR-170	ZellerG_2014	FRA	CRC	62	21	stool	CRC	no	NA	NA	NA	2924500773	35971780	female	adult	Europe
CCIS50003399ST-4-0	FR-194	ZellerG_2014	FRA	healthy	66	28	stool	control	no	NA	NA	NA	5408998961	63416533	female	senior	Europe
CCIS50148151ST-4-0	FR-503	ZellerG_2014	FRA	CRC	87	15	stool	CRC	no	NA	NA	NA	4488120560	54709150	female	senior	Europe
CCIS50369211ST-20-0	FR-215	ZellerG_2014	FRA	adenoma	53	33	stool	adenoma	no	NA	NA	NA	1875556820	20912144	female	adult	Europe
CCIS50471204ST-4-0	FR-213	ZellerG_2014	FRA	healthy	61	23	stool	control	no	NA	NA	NA	6959611519	81465089	female	adult	Europe
CCIS50561855ST-4-0	FR-474	ZellerG_2014	FRA	adenoma	60	26	stool	adenoma	no	NA	NA	NA	2999673577	36741705	female	adult	Europe
CCIS51595129ST-4-0	FR-399	ZellerG_2014	FRA	healthy	63	22	stool	control	no	NA	NA	NA	5016717280	59350393	female	adult	Europe
CCIS51667829ST-4-0	FR-113	ZellerG_2014	FRA	adenoma	63	26	stool	adenoma	no	NA	NA	NA	6298057148	80732841	male	adult	Europe
CCIS52234160ST-4-0	FR-473	ZellerG_2014	FRA	adenoma	64	28	stool	adenoma	no	NA	NA	NA	4130244845	51200510	male	adult	Europe
CCIS52370277ST-4-0	FR-827	ZellerG_2014	FRA	CRC	53	25	stool	CRC	no	NA	NA	NA	4655519051	56128839	male	adult	Europe
CCIS53043478ST-4-0	FR-551	ZellerG_2014	FRA	CRC	72	22	stool	CRC	no	NA	NA	NA	3331840282	41468101	male	senior	Europe
CCIS53355328ST-4-0	FR-293	ZellerG_2014	FRA	CRC	76	NA	stool	CRC	no	NA	NA	NA	3182274234	40022941	male	senior	Europe
CCIS53557295ST-4-0	FR-666	ZellerG_2014	FRA	adenoma	45	24	stool	adenoma	no	NA	NA	NA	2588976210	31774168	male	adult	Europe
CCIS54027808ST-4-0	FR-835	ZellerG_2014	FRA	adenoma	52	33	stool	adenoma	no	NA	NA	NA	3917549022	46913589	male	adult	Europe
CCIS55230578ST-4-0	FR-734	ZellerG_2014	FRA	CRC	64	30	stool	CRC	no	NA	NA	NA	4925782891	62688390	male	adult	Europe
CCIS55531770ST-4-0	FR-790	ZellerG_2014	FRA	adenoma	45	24	stool	adenoma	no	NA	NA	NA	1805826811	23061446	female	adult	Europe
CCIS56503244ST-3-0	FR-162	ZellerG_2014	FRA	adenoma	68	21	stool	adenoma	no	NA	NA	NA	2438528318	31477687	male	senior	Europe
CCIS58234805ST-4-0	FR-268	ZellerG_2014	FRA	CRC	70	26	stool	CRC	no	NA	NA	NA	2054641330	24459826	female	senior	Europe
CCIS59132091ST-4-0	FR-617	ZellerG_2014	FRA	CRC	80	23	stool	CRC	no	NA	NA	NA	8528422674	103034276	female	senior	Europe
CCIS59903910ST-4-0	FR-820	ZellerG_2014	FRA	adenoma	76	34	stool	adenoma	no	NA	NA	NA	4576724560	56045312	female	senior	Europe
CCIS61287323ST-4-0	FR-376	ZellerG_2014	FRA	CRC	76	25	stool	CRC	no	NA	NA	NA	6259486032	79673095	male	senior	Europe
CCIS62605362ST-3-0	FR-504	ZellerG_2014	FRA	CRC	56	23	stool	CRC	no	NA	NA	NA	10842063366	134059337	female	adult	Europe
CCIS62794166ST-4-0	FR-780	ZellerG_2014	FRA	CRC	68	23	stool	CRC	no	NA	NA	NA	3209540648	39333809	male	senior	Europe
CCIS63448910ST-4-0	FR-390	ZellerG_2014	FRA	healthy	61	34	stool	control	no	NA	NA	NA	5241560072	61901654	female	adult	Europe
CCIS63468405ST-4-0	FR-132	ZellerG_2014	FRA	healthy	69	25	stool	control	no	NA	NA	NA	5705040835	67395395	female	senior	Europe
CCIS63910149ST-4-0	FR-719	ZellerG_2014	FRA	healthy	49	23	stool	control	no	NA	NA	NA	1992837785	24843993	female	adult	Europe
CCIS64773582ST-4-0	FR-195	ZellerG_2014	FRA	healthy	63	23	stool	control	no	NA	NA	NA	7966706877	91118209	female	adult	Europe
CCIS64785924ST-20-0	FR-173	ZellerG_2014	FRA	healthy	59	25	stool	control	no	NA	NA	NA	1128108433	12636839	female	adult	Europe
CCIS65479369ST-4-0	FR-772	ZellerG_2014	FRA	CRC	69	25	stool	CRC	no	NA	NA	NA	1369967696	16650614	female	senior	Europe
CCIS70398272ST-4-0	FR-792	ZellerG_2014	FRA	adenoma	55	24	stool	adenoma	no	NA	NA	NA	6568369799	78352675	male	adult	Europe
CCIS71301801ST-4-0	FR-281	ZellerG_2014	FRA	CRC	50	24	stool	CRC	no	NA	NA	NA	8220141004	95671668	female	adult	Europe
CCIS71578391ST-4-0	FR-187	ZellerG_2014	FRA	healthy	70	25	stool	control	no	NA	NA	NA	6260894901	74021867	male	senior	Europe
CCIS72607085ST-4-0	FR-824	ZellerG_2014	FRA	CRC	74	26	stool	CRC	no	NA	NA	NA	3848726385	46481994	female	senior	Europe
CCIS74239020ST-4-0	FR-156	ZellerG_2014	FRA	healthy	62	24	stool	control	no	NA	NA	NA	5138705109	60489281	male	adult	Europe
CCIS74726977ST-3-0	FR-026	ZellerG_2014	FRA	adenoma	66	24	stool	adenoma	no	NA	NA	NA	11663668391	140945980	male	senior	Europe
CCIS76563044ST-4-0	FR-672	ZellerG_2014	FRA	adenoma	68	36	stool	adenoma	no	NA	NA	NA	6214540074	76593756	male	senior	Europe
CCIS76845094ST-20-0	FR-450	ZellerG_2014	FRA	CRC	44	20	stool	CRC	no	NA	NA	NA	13684791942	153432400	male	adult	Europe
CCIS77100899ST-4-0	FR-211	ZellerG_2014	FRA	adenoma	73	26	stool	adenoma	no	NA	NA	NA	5675017036	69103733	male	senior	Europe
CCIS77252613ST-4-0	FR-783	ZellerG_2014	FRA	CRC	65	26	stool	CRC	no	NA	NA	NA	7783680878	89494083	male	adult	Europe
CCIS78100604ST-4-0	FR-728	ZellerG_2014	FRA	healthy	64	30	stool	control	no	NA	NA	NA	6619013691	78150540	female	adult	Europe
CCIS78318719ST-4-0	FR-768	ZellerG_2014	FRA	CRC	69	30	stool	CRC	no	NA	NA	NA	4966168603	59124409	female	senior	Europe
CCIS79210440ST-3-0	FR-039	ZellerG_2014	FRA	healthy	65	30	stool	control	no	NA	NA	NA	3056783044	44022141	male	adult	Europe
CCIS80834637ST-4-0	FR-716	ZellerG_2014	FRA	healthy	60	28	stool	control	no	NA	NA	NA	8078577899	95462023	female	adult	Europe
CCIS81139242ST-4-0	FR-118	ZellerG_2014	FRA	healthy	64	20	stool	control	no	NA	NA	NA	5713080966	66773170	female	adult	Europe
CCIS81710917ST-20-0	FR-539	ZellerG_2014	FRA	adenoma	49	20	stool	adenoma	no	NA	NA	NA	9060668209	103695516	male	adult	Europe
CCIS81735969ST-20-0	FR-312	ZellerG_2014	FRA	adenoma	68	26	stool	adenoma	no	NA	NA	NA	6621069584	73658101	male	senior	Europe
CCIS81887263ST-4-0	FR-302	ZellerG_2014	FRA	CRC	59	27	stool	CRC	no	NA	NA	NA	7809347444	89976522	male	adult	Europe
CCIS82146115ST-4-0	FR-628	ZellerG_2014	FRA	CRC	51	24	stool	CRC	no	NA	NA	NA	7855270798	96243432	male	adult	Europe
CCIS82507866ST-3-0	FR-040	ZellerG_2014	FRA	healthy	57	24	stool	control	no	NA	NA	NA	3180717679	45388199	male	adult	Europe
CCIS82944710ST-20-0	FR-730	ZellerG_2014	FRA	healthy	38	22	stool	control	no	NA	NA	NA	803852416	8890877	female	adult	Europe
CCIS83445808ST-4-0	FR-495	ZellerG_2014	FRA	adenoma	66	29	stool	adenoma	no	NA	NA	NA	3640432033	43316779	male	senior	Europe
CCIS83574003ST-4-0	FR-241	ZellerG_2014	FRA	adenoma	60	24	stool	adenoma	no	NA	NA	NA	7038083357	80482805	male	adult	Europe
CCIS83870198ST-4-0	FR-344	ZellerG_2014	FRA	CRC	48	24	stool	CRC	no	NA	NA	NA	6297114104	75224196	female	adult	Europe
CCIS84543192ST-4-0	FR-722	ZellerG_2014	FRA	CRC	45	28	stool	CRC	no	NA	NA	NA	2811757403	35125765	female	adult	Europe
CCIS85214191ST-3-0	FR-208	ZellerG_2014	FRA	CRC	63	22	stool	CRC	no	NA	NA	NA	4841564987	60695192	male	adult	Europe
CCIS87116798ST-4-0	FR-310	ZellerG_2014	FRA	CRC	85	20	stool	CRC	no	NA	NA	NA	4239137877	50624818	female	senior	Europe
CCIS87167916ST-4-0	FR-223	ZellerG_2014	FRA	CRC	79	30	stool	CRC	no	NA	NA	NA	3868143620	50204707	male	senior	Europe
CCIS87252800ST-4-0	FR-505	ZellerG_2014	FRA	CRC	73	17	stool	CRC	no	NA	NA	NA	2216475835	26015120	male	senior	Europe
CCIS87290971ST-4-0	FR-196	ZellerG_2014	FRA	adenoma	71	29	stool	adenoma	no	NA	NA	NA	4753470798	59042659	male	senior	Europe
CCIS87605453ST-4-0	FR-328	ZellerG_2014	FRA	CRC	73	26	stool	CRC	no	NA	NA	NA	7016009997	83221305	female	senior	Europe
CCIS88007743ST-4-0	FR-393	ZellerG_2014	FRA	healthy	67	23	stool	control	no	NA	NA	NA	5261700925	62698501	female	senior	Europe
CCIS88317640ST-4-0	FR-759	ZellerG_2014	FRA	healthy	74	27	stool	control	no	NA	NA	NA	6089304969	72027798	male	senior	Europe
CCIS90164298ST-4-0	FR-294	ZellerG_2014	FRA	healthy	84	23	stool	control	no	NA	NA	NA	5520171452	64903644	male	senior	Europe
CCIS90166425ST-4-0	FR-449	ZellerG_2014	FRA	adenoma	78	23	stool	adenoma	no	NA	NA	NA	5146118151	62472516	female	senior	Europe
CCIS90443472ST-4-0	FR-249	ZellerG_2014	FRA	adenoma	63	30	stool	adenoma	no	NA	NA	NA	5613567382	71798343	male	adult	Europe
CCIS90903952ST-3-0	FR-218	ZellerG_2014	FRA	adenoma	71	22	stool	adenoma	no	NA	NA	NA	4099922459	53724201	female	senior	Europe
CCIS91228662ST-4-0	FR-275	ZellerG_2014	FRA	CRC	63	31	stool	CRC	no	NA	NA	NA	8027807010	94076829	male	adult	Europe
CCIS93040568ST-20-0	FR-682	ZellerG_2014	FRA	healthy	65	30	stool	control	no	NA	NA	NA	1233826155	13523536	male	adult	Europe
CCIS94417875ST-3-0	FR-110	ZellerG_2014	FRA	healthy	59	25	stool	control	no	NA	NA	NA	3132363570	44052987	female	adult	Europe
CCIS94496512ST-4-0	FR-229	ZellerG_2014	FRA	adenoma	64	28	stool	adenoma	no	NA	NA	NA	3230104037	40204072	male	adult	Europe
CCIS94603952ST-4-0	FR-025	ZellerG_2014	FRA	healthy	80	21	stool	control	no	NA	NA	NA	5868133832	69804753	female	senior	Europe
CCIS95097901ST-4-0	FR-696	ZellerG_2014	FRA	healthy	52	24	stool	control	no	NA	NA	NA	4271802257	51567166	male	adult	Europe
CCIS95409808ST-4-0	FR-152	ZellerG_2014	FRA	healthy	63	21	stool	control	no	NA	NA	NA	5931273309	66865743	female	adult	Europe
CCIS96387239ST-4-0	FR-626	ZellerG_2014	FRA	adenoma	66	20	stool	adenoma	no	NA	NA	NA	2752039312	34953403	male	senior	Europe
CCIS98482370ST-3-0	FR-052	ZellerG_2014	FRA	healthy	53	30	stool	control	no	NA	NA	NA	3154490787	45190917	female	adult	Europe
CCIS98512455ST-4-0	FR-459	ZellerG_2014	FRA	CRC	63	29	stool	CRC	no	NA	NA	NA	3914532361	46052438	male	adult	Europe
CCIS98832363ST-4-0	FR-552	ZellerG_2014	FRA	CRC	55	25	stool	CRC	no	NA	NA	NA	5748965241	69793122	female	adult	Europe
CCMD11006829ST-21-0	DE-102	ZellerG_2014	DEU	CRC	42	35	stool	CRC	no	NA	NA	NA	7310970279	83456496	female	adult	Europe
CCMD12232071ST-21-0	DE-046	ZellerG_2014	DEU	CRC	75	28	stool	CRC	no	NA	NA	NA	5370021950	65269931	male	senior	Europe
CCMD13071240ST-21-0	DE-101	ZellerG_2014	DEU	CRC	66	23	stool	CRC	no	NA	NA	NA	5486983593	63427722	female	senior	Europe
CCMD13934959ST-21-0	DE-100	ZellerG_2014	DEU	CRC	56	27	stool	CRC	no	NA	NA	NA	3186342244	36979669	male	adult	Europe
CCMD14479708ST-21-0	DE-099	ZellerG_2014	DEU	CRC	74	26	stool	CRC	no	NA	NA	NA	5637718108	65475493	male	senior	Europe
CCMD18872694ST-21-0	DE-049	ZellerG_2014	DEU	CRC	63	25	stool	CRC	no	NA	NA	NA	4780095276	55300211	male	adult	Europe
CCMD19497912ST-21-0	DE-098	ZellerG_2014	DEU	CRC	53	32	stool	CRC	no	NA	NA	NA	5295778184	63611916	female	adult	Europe
CCMD23101338ST-21-0	DE-097	ZellerG_2014	DEU	CRC	69	28	stool	CRC	no	NA	NA	NA	7289969024	84964410	male	senior	Europe
CCMD25511638ST-21-0	DE-096	ZellerG_2014	DEU	CRC	72	24	stool	CRC	no	NA	NA	NA	5638414164	65970756	female	senior	Europe
CCMD25963797ST-21-0	DE-037	ZellerG_2014	DEU	CRC	62	22	stool	CRC	no	NA	NA	NA	6955065417	82412988	male	adult	Europe
CCMD26709089ST-21-0	DE-095	ZellerG_2014	DEU	CRC	66	26	stool	CRC	no	NA	NA	NA	6985538898	81592727	male	senior	Europe
CCMD26925580ST-21-0	DE-094	ZellerG_2014	DEU	CRC	42	27	stool	CRC	no	NA	NA	NA	4714466429	55059930	male	adult	Europe
CCMD34381688ST-21-0	DE-093	ZellerG_2014	DEU	CRC	41	22	stool	CRC	no	NA	NA	NA	5111006692	59430177	male	adult	Europe
CCMD35802077ST-21-0	DE-092	ZellerG_2014	DEU	CRC	71	30	stool	CRC	no	NA	NA	NA	5376635637	62957787	male	senior	Europe
CCMD40701343ST-21-0	DE-013	ZellerG_2014	DEU	CRC	65	28	stool	CRC	no	NA	NA	NA	9271998198	111517650	male	adult	Europe
CCMD42428553ST-21-0	DE-091	ZellerG_2014	DEU	CRC	87	22	stool	CRC	no	NA	NA	NA	4979909496	58443148	male	senior	Europe
CCMD45988061ST-21-0	DE-038	ZellerG_2014	DEU	CRC	62	27	stool	CRC	no	NA	NA	NA	2873493609	33507008	female	adult	Europe
CCMD46222674ST-21-0	DE-090	ZellerG_2014	DEU	CRC	59	24	stool	CRC	no	NA	NA	NA	5487160146	63799848	male	adult	Europe
CCMD46947453ST-21-0	DE-025	ZellerG_2014	DEU	CRC	69	24	stool	CRC	no	NA	NA	NA	6068657231	71770689	male	senior	Europe
CCMD48236717ST-21-0	DE-089	ZellerG_2014	DEU	CRC	58	32	stool	CRC	no	NA	NA	NA	6748918253	78698076	female	adult	Europe
CCMD50071957ST-21-0	DE-045	ZellerG_2014	DEU	CRC	35	22	stool	CRC	no	NA	NA	NA	4733323410	54578786	female	adult	Europe
CCMD51864103ST-21-0	DE-031	ZellerG_2014	DEU	CRC	58	25	stool	CRC	no	NA	NA	NA	5980859510	69492180	male	adult	Europe
CCMD60079086ST-21-0	DE-088	ZellerG_2014	DEU	CRC	73	22	stool	CRC	no	NA	NA	NA	4404941313	51838643	female	senior	Europe
CCMD63399960ST-21-0	DE-09	ZellerG_2014	DEU	CRC	51	28	stool	CRC	no	NA	NA	NA	6243517495	72877557	male	adult	Europe
CCMD64503764ST-21-0	DE-087	ZellerG_2014	DEU	CRC	66	31	stool	CRC	no	NA	NA	NA	6326842541	73836742	male	senior	Europe
CCMD64776337ST-21-0	DE-086	ZellerG_2014	DEU	CRC	79	26	stool	CRC	no	NA	NA	NA	5883271932	69961523	female	senior	Europe
CCMD72895164ST-21-0	DE-085	ZellerG_2014	DEU	CRC	34	27	stool	CRC	no	NA	NA	NA	6079012996	72332153	male	adult	Europe
CCMD74930188ST-21-0	DE-084	ZellerG_2014	DEU	CRC	67	30	stool	CRC	no	NA	NA	NA	4969364628	58799892	male	senior	Europe
CCMD79987997ST-21-0	DE-083	ZellerG_2014	DEU	CRC	70	25	stool	CRC	no	NA	NA	NA	6014910420	69560481	male	senior	Europe
CCMD82866709ST-21-0	DE-082	ZellerG_2014	DEU	CRC	77	26	stool	CRC	no	NA	NA	NA	4478975806	52355963	female	senior	Europe
CCMD86114146ST-21-0	DE-039	ZellerG_2014	DEU	CRC	68	23	stool	CRC	no	NA	NA	NA	5825187045	68642651	male	senior	Europe
CCMD86707194ST-21-0	DE-081	ZellerG_2014	DEU	CRC	53	31	stool	CRC	no	NA	NA	NA	6445367470	71623662	female	adult	Europe
CCMD87156761ST-21-0	DE-080	ZellerG_2014	DEU	CRC	55	28	stool	CRC	no	NA	NA	NA	5370424077	62222602	male	adult	Europe
CCMD88272491ST-21-0	DE-079	ZellerG_2014	DEU	CRC	72	28	stool	CRC	no	NA	NA	NA	5829021413	66759905	male	senior	Europe
CCMD90311071ST-21-0	DE-044	ZellerG_2014	DEU	CRC	43	22	stool	CRC	no	NA	NA	NA	5243752766	61569976	female	adult	Europe
CCMD93344354ST-21-0	DE-029	ZellerG_2014	DEU	CRC	51	30	stool	CRC	no	NA	NA	NA	6328077215	72207800	male	adult	Europe
CCMD95433940ST-21-0	DE-034	ZellerG_2014	DEU	CRC	49	30	stool	CRC	no	NA	NA	NA	10356558554	120416190	female	adult	Europe
CCMD96553385ST-21-0	DE-062	ZellerG_2014	DEU	CRC	90	28	stool	CRC	no	NA	NA	NA	5884210312	68567382	male	senior	Europe
CM_A01_I1_18	CM_A01_I1	TettA_2019	ETH	NA	1	NA	NA	control	yes	NA	NA	NA	6985545594	69397730	NA	NA	Africa
CM_A01_M0_18	CM_A01_M0	TettA_2019	ETH	NA	30	NA	NA	control	yes	NA	NA	NA	4796329191	47669482	NA	NA	Africa
CM_A04_I1_18	CM_A04_I1	TettA_2019	ETH	NA	0.75	NA	NA	control	yes	NA	NA	NA	6838561595	68028500	NA	NA	Africa
CM_A04_M0_18	CM_A04_M0	TettA_2019	ETH	NA	37	NA	NA	control	yes	NA	NA	NA	4363867978	43507386	NA	NA	Africa
CM_A06_I1_18	CM_A06_I1	TettA_2019	ETH	NA	0.6666666667	NA	NA	control	yes	NA	NA	NA	4406449653	44438865	NA	NA	Africa
CM_A06_M0_18	CM_A06_M0	TettA_2019	ETH	NA	30	NA	NA	control	yes	NA	NA	NA	3973022842	39465507	NA	NA	Africa
CM_D02_I1_18	CM_D02_I1	TettA_2019	ETH	NA	3	NA	NA	control	yes	NA	NA	NA	5133345540	51446026	NA	NA	Africa
CM_D02_M0_18	CM_D02_M0	TettA_2019	ETH	NA	25	NA	NA	control	yes	NA	NA	NA	4601887533	46205805	NA	NA	Africa
CM_D03_I12_18	CM_D03_I12	TettA_2019	ETH	NA	0.5833333333	NA	NA	control	yes	NA	NA	NA	2899055882	28792930	NA	NA	Africa
CM_D03_M0_18	CM_D03_M0	TettA_2019	ETH	NA	25	NA	NA	control	yes	NA	NA	NA	5080496386	50733000	NA	NA	Africa
CM_D04_I1_18	CM_D04_I1	TettA_2019	ETH	NA	1.5833333333	NA	NA	control	yes	NA	NA	NA	5946132081	59084332	NA	NA	Africa
CM_D04_M0_18	CM_D04_M0	TettA_2019	ETH	NA	28	NA	NA	control	yes	NA	NA	NA	4990496325	50028307	NA	NA	Africa
CM_D05_I1_18	CM_D05_I1	TettA_2019	ETH	NA	2.6666666667	NA	NA	control	yes	NA	NA	NA	4251493658	42769074	NA	NA	Africa
CM_D05_M0_18	CM_D05_M0	TettA_2019	ETH	NA	45	NA	NA	control	yes	NA	NA	NA	9131810448	92136650	NA	NA	Africa
CM_D06_I1_18	CM_D06_I1	TettA_2019	ETH	NA	0.25	NA	NA	control	yes	NA	NA	NA	13041806089	130127484	NA	NA	Africa
CM_D06_M0_18	CM_D06_M0	TettA_2019	ETH	NA	35	NA	NA	control	yes	NA	NA	NA	5216220432	52030125	NA	NA	Africa
CM_D07_I1_18	CM_D07_I1	TettA_2019	ETH	NA	1.75	NA	NA	control	yes	NA	NA	NA	3531515216	35083693	NA	NA	Africa
CM_D07_M0_18	CM_D07_M0	TettA_2019	ETH	NA	22	NA	NA	control	yes	NA	NA	NA	8018694527	79634124	NA	NA	Africa
CM_D08_I1_18	CM_D08_I1	TettA_2019	ETH	NA	2.1666666667	NA	NA	control	yes	NA	NA	NA	2578083389	25610018	NA	NA	Africa
CM_D08_M0_18	CM_D08_M0	TettA_2019	ETH	NA	22	NA	NA	control	yes	NA	NA	NA	4142384784	41158910	NA	NA	Africa
CM_D09_I1_18	CM_D09_I1	TettA_2019	ETH	NA	3	NA	NA	control	yes	NA	NA	NA	3861442368	38343168	NA	NA	Africa
CM_D09_M0_18	CM_D09_M0	TettA_2019	ETH	NA	27	NA	NA	control	yes	NA	NA	NA	3894166152	38753031	NA	NA	Africa
CM_D10_I1_18	CM_D10_I1	TettA_2019	ETH	NA	1.1666666667	NA	NA	control	yes	NA	NA	NA	4740522541	47091523	NA	NA	Africa
CM_D10_M0_18	CM_D10_M0	TettA_2019	ETH	NA	25	NA	NA	control	yes	NA	NA	NA	9185763119	91253395	NA	NA	Africa
CM_D11_I1_18	CM_D11_I1	TettA_2019	ETH	NA	1.4166666667	NA	NA	control	yes	NA	NA	NA	6095721216	61063150	NA	NA	Africa
CM_D11_M0_18	CM_D11_M0	TettA_2019	ETH	NA	25	NA	NA	control	yes	NA	NA	NA	7313819843	73484432	NA	NA	Africa
CM_D13_I1_18	CM_D13_I1	TettA_2019	ETH	NA	1.1666666667	NA	NA	control	yes	NA	NA	NA	11228539003	111768117	NA	NA	Africa
CM_D13_M0_18	CM_D13_M0	TettA_2019	ETH	NA	26	NA	NA	control	yes	NA	NA	NA	4579289554	46226513	NA	NA	Africa
CM_D15_I1_18	CM_D15_I1	TettA_2019	ETH	NA	4.5	NA	NA	control	yes	NA	NA	NA	5976321871	59860594	NA	NA	Africa
CM_D15_M0_18	CM_D15_M0	TettA_2019	ETH	NA	28	NA	NA	control	yes	NA	NA	NA	4867713719	48938485	NA	NA	Africa
CM_D21B_I12_18	CM_D21B_I12	TettA_2019	ETH	NA	0.1666666667	NA	NA	control	yes	NA	NA	NA	4128756348	41075019	NA	NA	Africa
CM_D21_I1_18	CM_D21_I1	TettA_2019	ETH	NA	0.5	NA	NA	control	yes	NA	NA	NA	3744365474	37220227	NA	NA	Africa
CM_D21_M0_18	CM_D21_M0	TettA_2019	ETH	NA	NA	NA	NA	control	yes	NA	NA	NA	5020064512	50579593	NA	NA	Africa
CM_D24_I1_18	CM_D24_I1	TettA_2019	ETH	NA	2	NA	NA	control	yes	NA	NA	NA	6162817712	61244807	NA	NA	Africa
CM_D24_M0_18	CM_D24_M0	TettA_2019	ETH	NA	25	NA	NA	control	yes	NA	NA	NA	6201906790	61620106	NA	NA	Africa
CM_D26AB_I1_18	CM_D26AB_I1	TettA_2019	ETH	NA	0.5	NA	NA	control	yes	NA	NA	NA	4757465422	47250316	NA	NA	Africa
CM_D26A_I13_18	CM_D26A_I13	TettA_2019	ETH	NA	0.1666666667	NA	NA	control	yes	NA	NA	NA	5232021884	51998398	NA	NA	Africa
CM_D26K_I12_18	CM_D26K_I12	TettA_2019	ETH	NA	0.6666666667	NA	NA	control	yes	NA	NA	NA	6620151974	65830229	NA	NA	Africa
CM_D26_M0_18	CM_D26_M0	TettA_2019	ETH	NA	30	NA	NA	control	yes	NA	NA	NA	6008799475	59708958	NA	NA	Africa
CM_D33_I1_18	CM_D33_I1	TettA_2019	ETH	NA	0.5833333333	NA	NA	control	yes	NA	NA	NA	5221478988	51968007	NA	NA	Africa
CM_D33_M0_18	CM_D33_M0	TettA_2019	ETH	NA	27	NA	NA	control	yes	NA	NA	NA	3427665907	34064412	NA	NA	Africa
CM_D39_I1_18	CM_D39_I1	TettA_2019	ETH	NA	0.8333333333	NA	NA	control	yes	NA	NA	NA	6129309749	61173586	NA	NA	Africa
CM_D39_M0_18	CM_D39_M0	TettA_2019	ETH	NA	28	NA	NA	control	yes	NA	NA	NA	5447889428	54333283	NA	NA	Africa
CM_D40_I1_18	CM_D40_I1	TettA_2019	ETH	NA	0.4166666667	NA	NA	control	yes	NA	NA	NA	5128361471	51149675	NA	NA	Africa
CM_D40_M0_18	CM_D40_M0	TettA_2019	ETH	NA	26	NA	NA	control	yes	NA	NA	NA	5201629674	51985432	NA	NA	Africa
CM_D43_I1_18	CM_D43_I1	TettA_2019	ETH	NA	1.5	NA	NA	control	yes	NA	NA	NA	4954271748	49380127	NA	NA	Africa
CM_D43_M0_18	CM_D43_M0	TettA_2019	ETH	NA	42	NA	NA	control	yes	NA	NA	NA	6075982670	60613988	NA	NA	Africa
CM_D48_M0_18	CM_D48_M0	TettA_2019	ETH	NA	40	NA	NA	control	yes	NA	NA	NA	4601441431	45731318	NA	NA	Africa
CM_D50_I1_18	CM_D50_I1	TettA_2019	ETH	NA	1	NA	NA	control	yes	NA	NA	NA	10249705832	102641190	NA	NA	Africa
CM_D50_M0_18	CM_D50_M0	TettA_2019	ETH	NA	27	NA	NA	control	yes	NA	NA	NA	7130206805	71121821	NA	NA	Africa
CON-001	CON-001	QinJ_2012	CHN	NA	21	26.3	stool	control	no	NA	NA	NA	3972802320	44142248	female	adult	Asia
CON-002	CON-002	QinJ_2012	CHN	NA	53	26.67	stool	control	no	NA	NA	NA	4301442360	47793804	female	adult	Asia
CON-003	CON-003	QinJ_2012	CHN	NA	61	25.07	stool	control	no	NA	NA	NA	4074154560	45268384	female	adult	Asia
CON-004	CON-004	QinJ_2012	CHN	NA	55	25.39	stool	control	no	NA	NA	NA	4325127300	48056970	female	adult	Asia
CON-005	CON-005	QinJ_2012	CHN	NA	53	26.67	stool	control	no	NA	NA	NA	4041724680	44908052	female	adult	Asia
CON-006	CON-006	QinJ_2012	CHN	NA	52	26	stool	control	no	NA	NA	NA	4014355140	44603946	female	adult	Asia
CON-007	CON-007	QinJ_2012	CHN	NA	55	25.64	stool	control	no	NA	NA	NA	4052339820	45025998	female	adult	Asia
CON-008	CON-008	QinJ_2012	CHN	NA	56	26.99	stool	control	no	NA	NA	NA	6529403880	72548932	female	adult	Asia
CON-009	CON-009	QinJ_2012	CHN	NA	46	29.64	stool	control	no	NA	NA	NA	4738481820	52649798	female	adult	Asia
CON-010	CON-010	QinJ_2012	CHN	NA	42	27.99	stool	control	no	NA	NA	NA	3675597480	40839972	female	adult	Asia
CON-011	CON-011	QinJ_2012	CHN	NA	49	25.3	stool	control	no	NA	NA	NA	1324305360	14714504	female	adult	Asia
CON-012	CON-012	QinJ_2012	CHN	NA	44	29.03	stool	control	no	NA	NA	NA	1345322520	14948028	female	adult	Asia
CON-013	CON-013	QinJ_2012	CHN	NA	48	28.19	stool	control	no	NA	NA	NA	2760987960	30677644	female	adult	Asia
CON-014	CON-014	QinJ_2012	CHN	NA	39	26.35	stool	control	no	NA	NA	NA	5092276500	56580850	female	adult	Asia
CON-015	CON-015	QinJ_2012	CHN	NA	42	29.17	stool	control	no	NA	NA	NA	3470862060	38565134	female	adult	Asia
CON-016	CON-016	QinJ_2012	CHN	NA	28	26.73	stool	control	no	NA	NA	NA	4491377820	49904198	male	adult	Asia
CON-017	CON-017	QinJ_2012	CHN	NA	27	26.3	stool	control	no	NA	NA	NA	3607383960	40082044	male	adult	Asia
CON-018	CON-018	QinJ_2012	CHN	NA	28	26.83	stool	control	no	NA	NA	NA	4579467480	50882972	male	adult	Asia
CON-019	CON-019	QinJ_2012	CHN	NA	48	25.4	stool	control	no	NA	NA	NA	3268106640	36312296	male	adult	Asia
CON-020	CON-020	QinJ_2012	CHN	NA	40	31.4	stool	control	no	NA	NA	NA	3220843140	35787146	male	adult	Asia
CON-021	CON-021	QinJ_2012	CHN	NA	57	29.38	stool	control	no	NA	NA	NA	3267027180	36300302	male	adult	Asia
CON-022	CON-022	QinJ_2012	CHN	NA	53	26.77	stool	control	no	NA	NA	NA	4619154420	51323938	male	adult	Asia
CON-023	CON-023	QinJ_2012	CHN	NA	50	25.6	stool	control	no	NA	NA	NA	4247998740	47199986	male	adult	Asia
CON-024	CON-024	QinJ_2012	CHN	NA	NA	NA	stool	NA	no	NA	NA	NA	4478653440	49762816	NA	NA	Asia
CON-025	CON-025	QinJ_2012	CHN	NA	NA	NA	stool	NA	no	NA	NA	NA	2852450100	31693890	NA	NA	Asia
CON-026	CON-026	QinJ_2012	CHN	NA	40	25.56	stool	control	no	NA	NA	NA	4116281940	45736466	male	adult	Asia
CON-027	CON-027	QinJ_2012	CHN	NA	45	29.27	stool	control	no	NA	NA	NA	3770379180	41893102	male	adult	Asia
CON-028	CON-028	QinJ_2012	CHN	NA	53	26.9	stool	control	no	NA	NA	NA	5381556480	59795072	male	adult	Asia
CON-029	CON-029	QinJ_2012	CHN	NA	54	26.78	stool	control	no	NA	NA	NA	4122843840	45809376	male	adult	Asia
CON-030	CON-030	QinJ_2012	CHN	NA	NA	NA	stool	NA	no	NA	NA	NA	3189255120	35436168	NA	NA	Asia
CON-031	CON-031	QinJ_2012	CHN	NA	56	27.64	stool	control	no	NA	NA	NA	5160421260	57338014	male	adult	Asia
CON-032	CON-032	QinJ_2012	CHN	NA	26	16.87	stool	control	no	NA	NA	NA	1836037080	20400412	female	adult	Asia
CON-033	CON-033	QinJ_2012	CHN	NA	27	23.92	stool	control	no	NA	NA	NA	1757297880	19525532	female	adult	Asia
CON-034	CON-034	QinJ_2012	CHN	NA	27	17.26	stool	control	no	NA	NA	NA	4719859920	52442888	female	adult	Asia
CON-035	CON-035	QinJ_2012	CHN	NA	27	17.4	stool	control	no	NA	NA	NA	3344705820	37163398	female	adult	Asia
CON-036	CON-036	QinJ_2012	CHN	NA	29	17.69	stool	control	no	NA	NA	NA	4308267240	47869636	female	adult	Asia
CON-037	CON-037	QinJ_2012	CHN	NA	28	17.29	stool	control	no	NA	NA	NA	4130548560	45894984	female	adult	Asia
CON-038	CON-038	QinJ_2012	CHN	NA	27	18.75	stool	control	no	NA	NA	NA	4461401700	49571130	female	adult	Asia
CON-039	CON-039	QinJ_2012	CHN	NA	53	23.03	stool	control	no	NA	NA	NA	3694177260	41046414	female	adult	Asia
CON-040	CON-040	QinJ_2012	CHN	NA	44	24.97	stool	control	no	NA	NA	NA	2657529000	29528100	female	adult	Asia
CON-041	CON-041	QinJ_2012	CHN	NA	56	19.23	stool	control	no	NA	NA	NA	4105488240	45616536	female	adult	Asia
CON-042	CON-042	QinJ_2012	CHN	NA	54	19.48	stool	control	no	NA	NA	NA	4006612620	44517918	female	adult	Asia
CON-043	CON-043	QinJ_2012	CHN	NA	41	17.4	stool	control	no	NA	NA	NA	3641936040	40465956	female	adult	Asia
CON-044	CON-044	QinJ_2012	CHN	NA	50	21.08	stool	control	no	NA	NA	NA	4205889000	46732100	female	adult	Asia
CON-045	CON-045	QinJ_2012	CHN	NA	54	22.22	stool	control	no	NA	NA	NA	4147061220	46078458	female	adult	Asia
CON-046	CON-046	QinJ_2012	CHN	NA	67	24.34	stool	control	no	NA	NA	NA	3850326180	42781402	female	senior	Asia
CON-047	CON-047	QinJ_2012	CHN	NA	45	21.08	stool	control	no	NA	NA	NA	3990036780	44333742	female	adult	Asia
CON-048	CON-048	QinJ_2012	CHN	NA	52	23.81	stool	control	no	NA	NA	NA	4028734800	44763720	female	adult	Asia
CON-049	CON-049	QinJ_2012	CHN	NA	58	22.06	stool	control	no	NA	NA	NA	4071654360	45240604	female	adult	Asia
CON-050	CON-050	QinJ_2012	CHN	NA	60	20.2	stool	control	no	NA	NA	NA	3647564280	40528492	female	adult	Asia
CON-051	CON-051	QinJ_2012	CHN	NA	61	23.73	stool	control	no	NA	NA	NA	2936745000	32630500	female	adult	Asia
CON-052	CON-052	QinJ_2012	CHN	NA	43	16.65	stool	control	no	NA	NA	NA	3021520680	33572452	female	adult	Asia
CON-053	CON-053	QinJ_2012	CHN	NA	60	21.33	stool	control	no	NA	NA	NA	4339803060	48220034	female	adult	Asia
CON-054	CON-054	QinJ_2012	CHN	NA	52	24.84	stool	control	no	NA	NA	NA	3747680100	41640890	female	adult	Asia
CON-055	CON-055	QinJ_2012	CHN	NA	56	20.81	stool	control	no	NA	NA	NA	3246961860	36077354	female	adult	Asia
CON-056	CON-056	QinJ_2012	CHN	NA	50	18.31	stool	control	no	NA	NA	NA	3155822820	35064698	female	adult	Asia
CON-057	CON-057	QinJ_2012	CHN	NA	41	20.69	stool	control	no	NA	NA	NA	3889436400	43215960	female	adult	Asia
CON-058	CON-058	QinJ_2012	CHN	NA	47	23.83	stool	control	no	NA	NA	NA	3345956820	37177298	female	adult	Asia
CON-059	CON-059	QinJ_2012	CHN	NA	49	23.92	stool	control	no	NA	NA	NA	4180716720	46452408	female	adult	Asia
CON-060	CON-060	QinJ_2012	CHN	NA	44	24.14	stool	control	no	NA	NA	NA	4525300620	50281118	female	adult	Asia
CON-061	CON-061	QinJ_2012	CHN	NA	48	24.06	stool	control	no	NA	NA	NA	4167633420	46307038	female	adult	Asia
CON-062	CON-062	QinJ_2012	CHN	NA	47	21.64	stool	control	no	NA	NA	NA	4167325260	46303614	female	adult	Asia
CON-063	CON-063	QinJ_2012	CHN	NA	35	24.17	stool	control	no	NA	NA	NA	2790345420	31003838	female	adult	Asia
CON-064	CON-064	QinJ_2012	CHN	NA	46	22.6	stool	control	no	NA	NA	NA	1421033580	15789262	female	adult	Asia
CON-065	CON-065	QinJ_2012	CHN	NA	46	21.56	stool	control	no	NA	NA	NA	3887718660	43196874	female	adult	Asia
CON-066	CON-066	QinJ_2012	CHN	NA	45	22.22	stool	control	no	NA	NA	NA	3959961840	43999576	female	adult	Asia
CON-067	CON-067	QinJ_2012	CHN	NA	45	22.48	stool	control	no	NA	NA	NA	2855801520	31731128	female	adult	Asia
CON-068	CON-068	QinJ_2012	CHN	NA	41	21.21	stool	control	no	NA	NA	NA	3958216380	43980182	female	adult	Asia
CON-069	CON-069	QinJ_2012	CHN	NA	46	22.94	stool	control	no	NA	NA	NA	3595869360	39954104	female	adult	Asia
CON-070	CON-070	QinJ_2012	CHN	NA	48	24.44	stool	control	no	NA	NA	NA	3935967660	43732974	female	adult	Asia
CON-071	CON-071	QinJ_2012	CHN	NA	64	24.86	stool	control	no	NA	NA	NA	4287179340	47635326	female	adult	Asia
CON-072	CON-072	QinJ_2012	CHN	NA	41	19.05	stool	control	no	NA	NA	NA	1257792300	13975470	female	adult	Asia
CON-073	CON-073	QinJ_2012	CHN	NA	46	24.77	stool	control	no	NA	NA	NA	2772941220	30810458	female	adult	Asia
CON-074	CON-074	QinJ_2012	CHN	NA	41	23.28	stool	control	no	NA	NA	NA	3121260120	34680668	female	adult	Asia
CON-075	CON-075	QinJ_2012	CHN	NA	34	22.72	stool	control	no	NA	NA	NA	3336892920	37076588	female	adult	Asia
CON-076	CON-076	QinJ_2012	CHN	NA	43	19.63	stool	control	no	NA	NA	NA	5275572660	58617474	female	adult	Asia
CON-077	CON-077	QinJ_2012	CHN	NA	41	23.59	stool	control	no	NA	NA	NA	4331382840	48126476	female	adult	Asia
CON-078	CON-078	QinJ_2012	CHN	NA	41	22.94	stool	control	no	NA	NA	NA	3773421000	41926900	female	adult	Asia
CON-079	CON-079	QinJ_2012	CHN	NA	60	22.81	stool	control	no	NA	NA	NA	5204987280	57833192	female	adult	Asia
CON-080	CON-080	QinJ_2012	CHN	NA	56	22.04	stool	control	no	NA	NA	NA	3279519720	36439108	female	adult	Asia
CON-081	CON-081	QinJ_2012	CHN	NA	52	23.88	stool	control	no	NA	NA	NA	3246659820	36073998	male	adult	Asia
CON-082	CON-082	QinJ_2012	CHN	NA	53	24.61	stool	control	no	NA	NA	NA	3303336240	36703736	male	adult	Asia
CON-083	CON-083	QinJ_2012	CHN	NA	60	22.34	stool	control	no	NA	NA	NA	4425545160	49172724	male	adult	Asia
CON-084	CON-084	QinJ_2012	CHN	NA	69	20.76	stool	control	no	NA	NA	NA	3703141620	41146018	male	senior	Asia
CON-085	CON-085	QinJ_2012	CHN	NA	39	15.57	stool	control	no	NA	NA	NA	3835063080	42611812	male	adult	Asia
CON-086	CON-086	QinJ_2012	CHN	NA	67	24.02	stool	control	no	NA	NA	NA	4420512180	49116802	male	senior	Asia
CON-087	CON-087	QinJ_2012	CHN	NA	38	22.68	stool	control	no	NA	NA	NA	3056765580	33964062	male	adult	Asia
CON-088	CON-088	QinJ_2012	CHN	NA	56	23.88	stool	control	no	NA	NA	NA	2549099340	28323326	male	adult	Asia
CON-089	CON-089	QinJ_2012	CHN	NA	55	21.55	stool	control	no	NA	NA	NA	3164546700	35161630	male	adult	Asia
CON-090	CON-090	QinJ_2012	CHN	NA	47	24.68	stool	control	no	NA	NA	NA	3916607760	43517864	male	adult	Asia
CON-091	CON-091	QinJ_2012	CHN	NA	50	24.22	stool	control	no	NA	NA	NA	1571272920	17458588	male	adult	Asia
CON-092	CON-092	QinJ_2012	CHN	NA	70	24.46	stool	control	no	NA	NA	NA	4851996480	53911072	male	senior	Asia
CON-093	CON-093	QinJ_2012	CHN	NA	40	20.02	stool	control	no	NA	NA	NA	4160338560	46225984	male	adult	Asia
CON-094	CON-094	QinJ_2012	CHN	NA	NA	NA	stool	NA	no	NA	NA	NA	3967740900	44086010	NA	NA	Asia
CON-095	CON-095	QinJ_2012	CHN	NA	54	23.36	stool	control	no	NA	NA	NA	4220091720	46889908	male	adult	Asia
CON-096	CON-096	QinJ_2012	CHN	NA	59	20.45	stool	control	no	NA	NA	NA	4633353540	51481706	male	adult	Asia
CON-097	CON-097	QinJ_2012	CHN	NA	57	24.62	stool	control	no	NA	NA	NA	3654507780	40605642	male	adult	Asia
CON-098	CON-098	QinJ_2012	CHN	NA	62	23.43	stool	control	no	NA	NA	NA	4362970860	48477454	male	adult	Asia
CON-099	CON-099	QinJ_2012	CHN	NA	55	23.36	stool	control	no	NA	NA	NA	3352069260	37245214	male	adult	Asia
CON-100	CON-100	QinJ_2012	CHN	NA	NA	NA	stool	NA	no	NA	NA	NA	3176094240	35289936	NA	NA	Asia
CON-101	CON-101	QinJ_2012	CHN	NA	42	21.34	stool	control	no	NA	NA	NA	3953354400	43926160	male	adult	Asia
CON-102	CON-102	QinJ_2012	CHN	NA	NA	NA	stool	NA	no	NA	NA	NA	4224375720	46937508	NA	NA	Asia
CON-103	CON-103	QinJ_2012	CHN	NA	NA	NA	stool	NA	no	NA	NA	NA	4627346400	51414960	NA	NA	Asia
CON-104	CON-104	QinJ_2012	CHN	NA	55	24.61	stool	control	no	NA	NA	NA	4269494340	47438826	male	adult	Asia
CON-105	CON-105	QinJ_2012	CHN	NA	52	22.22	stool	control	no	NA	NA	NA	1435330800	15948120	male	adult	Asia
CON-106	CON-106	QinJ_2012	CHN	NA	46	19.72	stool	control	no	NA	NA	NA	3926339280	43625992	male	adult	Asia
CON-107	CON-107	QinJ_2012	CHN	NA	44	22.49	stool	control	no	NA	NA	NA	4284760860	47608454	male	adult	Asia
CON-108	CON-108	QinJ_2012	CHN	NA	NA	NA	stool	NA	no	NA	NA	NA	3220306200	35781180	NA	NA	Asia
CON-109	CON-109	QinJ_2012	CHN	NA	NA	NA	stool	NA	no	NA	NA	NA	3943908540	43821206	NA	NA	Asia
CON-110	CON-110	QinJ_2012	CHN	NA	NA	NA	stool	NA	no	NA	NA	NA	2713375980	30148622	NA	NA	Asia
CON-111	CON-111	QinJ_2012	CHN	NA	NA	NA	stool	NA	no	NA	NA	NA	2833520940	31483566	NA	NA	Asia
daisy-11-0-0	DEU6	CosteaPI_2017	DEU	none	NA	NA	stool	control	no	NA	NA	NA	5452443266	62802163	NA	adult	Europe
daisy-11-2-0	DEU6	CosteaPI_2017	DEU	none	NA	NA	stool	control	no	NA	NA	NA	4227502881	49878965	NA	adult	Europe
daisy-11-386-0	DEU6	CosteaPI_2017	DEU	none	NA	NA	stool	control	no	NA	NA	NA	7215574136	83006306	NA	adult	Europe
daisy-11-388-0	DEU6	CosteaPI_2017	DEU	none	NA	NA	stool	control	no	NA	NA	NA	7871966646	91090800	NA	adult	Europe
daisy-11-389-0	DEU6	CosteaPI_2017	DEU	none	NA	NA	stool	control	no	NA	NA	NA	4273894227	49593400	NA	adult	Europe
daisy-11-390-0	DEU6	CosteaPI_2017	DEU	none	NA	NA	stool	control	no	NA	NA	NA	6295043768	72502657	NA	adult	Europe
daisy-11-392-0	DEU6	CosteaPI_2017	DEU	none	NA	NA	stool	control	no	NA	NA	NA	7014552306	80585759	NA	adult	Europe
daisy-11-403-0	DEU6	CosteaPI_2017	DEU	none	NA	NA	stool	control	no	NA	NA	NA	4222692162	48862374	NA	adult	Europe
daisy-11-60-0	DEU6	CosteaPI_2017	DEU	none	NA	NA	stool	control	no	NA	NA	NA	5103202734	60291876	NA	adult	Europe
daisy-11-7-0	DEU6	CosteaPI_2017	DEU	none	NA	NA	stool	control	no	NA	NA	NA	3486684288	41110413	NA	adult	Europe
DLF001	DLF001	QinJ_2012	CHN	T2D	59	19.83	stool	T2D	no	NA	NA	NA	2459031396	33230154	female	adult	Asia
DLF002	DLF002	QinJ_2012	CHN	T2D	43	17.58	stool	T2D	no	NA	NA	NA	1513093392	20447208	female	adult	Asia
DLF003	DLF003	QinJ_2012	CHN	T2D	46	20.31	stool	T2D	no	NA	NA	NA	1995342512	26964088	female	adult	Asia
DLF004	DLF004	QinJ_2012	CHN	T2D	25	19.78	stool	T2D	no	NA	NA	NA	2166390996	29275554	female	adult	Asia
DLF005	DLF005	QinJ_2012	CHN	T2D	60	18.43	stool	T2D	no	NA	NA	NA	2413421200	32613800	female	adult	Asia
DLF006	DLF006	QinJ_2012	CHN	T2D	71	16	stool	T2D	no	NA	NA	NA	2096834104	28335596	female	senior	Asia
DLF007	DLF007	QinJ_2012	CHN	T2D	62	19.69	stool	T2D	no	NA	NA	NA	2362706484	31928466	female	adult	Asia
DLF008	DLF008	QinJ_2012	CHN	T2D	54	19.4	stool	T2D	no	NA	NA	NA	2179838868	29457282	female	adult	Asia
DLF009	DLF009	QinJ_2012	CHN	T2D	53	18.49	stool	T2D	no	NA	NA	NA	2116355940	23515066	female	adult	Asia
DLF010	DLF010	QinJ_2012	CHN	T2D	51	19.29	stool	T2D	no	NA	NA	NA	2049037948	27689702	female	adult	Asia
DLF012	DLF012	QinJ_2012	CHN	T2D	52	19.47	stool	T2D	no	NA	NA	NA	2970907380	33010082	female	adult	Asia
DLF013	DLF013	QinJ_2012	CHN	T2D	49	19.63	stool	T2D	no	NA	NA	NA	2266632900	25184810	female	adult	Asia
DLF014	DLF014	QinJ_2012	CHN	T2D	61	19.98	stool	T2D	no	NA	NA	NA	2776202100	30846690	female	adult	Asia
DLM001	DLM001	QinJ_2012	CHN	T2D	46	20.24	stool	T2D	no	NA	NA	NA	2852560440	31695116	male	adult	Asia
DLM002	DLM002	QinJ_2012	CHN	T2D	29	17.73	stool	T2D	no	NA	NA	NA	2163200412	29232438	male	adult	Asia
DLM003	DLM003	QinJ_2012	CHN	T2D	41	20.8	stool	T2D	no	NA	NA	NA	2280086372	30811978	male	adult	Asia
DLM004	DLM004	QinJ_2012	CHN	T2D	38	20.2	stool	T2D	no	NA	NA	NA	2169471912	29317188	male	adult	Asia
DLM005	DLM005	QinJ_2012	CHN	T2D	35	19.72	stool	T2D	no	NA	NA	NA	2081642348	28130302	male	adult	Asia
DLM006	DLM006	QinJ_2012	CHN	T2D	28	18.59	stool	T2D	no	NA	NA	NA	2238464776	30249524	male	adult	Asia
DLM007	DLM007	QinJ_2012	CHN	T2D	43	20.05	stool	T2D	no	NA	NA	NA	1732786664	23416036	male	adult	Asia
DLM008	DLM008	QinJ_2012	CHN	T2D	38	19.59	stool	T2D	no	NA	NA	NA	2431861852	32862998	male	adult	Asia
DLM009	DLM009	QinJ_2012	CHN	T2D	30	20.05	stool	T2D	no	NA	NA	NA	2496459412	33735938	male	adult	Asia
DLM010	DLM010	QinJ_2012	CHN	T2D	37	19.03	stool	T2D	no	NA	NA	NA	2999184300	33324270	male	adult	Asia
DLM011	DLM011	QinJ_2012	CHN	T2D	49	20.05	stool	T2D	no	NA	NA	NA	2187578528	29561872	male	adult	Asia
DLM012	DLM012	QinJ_2012	CHN	T2D	55	20.57	stool	T2D	no	NA	NA	NA	2320137360	25779304	male	adult	Asia
DLM013	DLM013	QinJ_2012	CHN	T2D	51	18.37	stool	T2D	no	NA	NA	NA	3058217280	33980192	male	adult	Asia
DLM014	DLM014	QinJ_2012	CHN	T2D	48	20.31	stool	T2D	no	NA	NA	NA	2737274400	30414160	male	adult	Asia
DLM015	DLM015	QinJ_2012	CHN	T2D	56	21.11	stool	T2D	no	NA	NA	NA	3100165380	34446282	male	adult	Asia
DLM016	DLM016	QinJ_2012	CHN	T2D	70	20.9	stool	T2D	no	NA	NA	NA	3004434900	33382610	male	senior	Asia
DLM017	DLM017	QinJ_2012	CHN	T2D	52	18.83	stool	T2D	no	NA	NA	NA	2836386900	31515410	male	adult	Asia
DLM018	DLM018	QinJ_2012	CHN	T2D	49	20.07	stool	T2D	no	NA	NA	NA	2566836900	28520410	male	adult	Asia
DLM019	DLM019	QinJ_2012	CHN	T2D	47	20.08	stool	T2D	no	NA	NA	NA	2620328220	29114758	male	adult	Asia
DLM020	DLM020	QinJ_2012	CHN	T2D	41	20.62	stool	T2D	no	NA	NA	NA	2872667880	31918532	male	adult	Asia
DLM021	DLM021	QinJ_2012	CHN	T2D	58	18.21	stool	T2D	no	NA	NA	NA	2570393520	28559928	male	adult	Asia
DLM022	DLM022	QinJ_2012	CHN	T2D	53	19.84	stool	T2D	no	NA	NA	NA	4171543920	46350488	male	adult	Asia
DLM023	DLM023	QinJ_2012	CHN	T2D	45	20.81	stool	T2D	no	NA	NA	NA	2992962960	33255144	male	adult	Asia
DLM024	DLM024	QinJ_2012	CHN	T2D	39	20.57	stool	T2D	no	NA	NA	NA	3073745700	34152730	male	adult	Asia
DLM027	DLM027	QinJ_2012	CHN	T2D	70	21.6	stool	T2D	no	NA	NA	NA	3189433860	35438154	male	senior	Asia
DLM028	DLM028	QinJ_2012	CHN	T2D	63	20.42	stool	T2D	no	NA	NA	NA	2911257000	32347300	male	adult	Asia
DOF002	DOF002	QinJ_2012	CHN	T2D	56	25.3	stool	T2D	no	NA	NA	NA	1898872856	25660444	female	adult	Asia
DOF003	DOF003	QinJ_2012	CHN	T2D	59	26.71	stool	T2D	no	NA	NA	NA	3039303240	33770036	female	adult	Asia
DOF004	DOF004	QinJ_2012	CHN	T2D	63	25.39	stool	T2D	no	NA	NA	NA	2987446680	33193852	female	adult	Asia
DOF006	DOF006	QinJ_2012	CHN	T2D	51	26.04	stool	T2D	no	NA	NA	NA	3318417360	36871304	female	adult	Asia
DOF007	DOF007	QinJ_2012	CHN	T2D	70	25.78	stool	T2D	no	NA	NA	NA	2635900424	35620276	female	senior	Asia
DOF008	DOF008	QinJ_2012	CHN	T2D	40	25.84	stool	T2D	no	NA	NA	NA	2618969940	29099666	female	adult	Asia
DOF009	DOF009	QinJ_2012	CHN	T2D	68	27.64	stool	T2D	no	NA	NA	NA	2026761580	27388670	female	senior	Asia
DOF010	DOF010	QinJ_2012	CHN	T2D	62	27.78	stool	T2D	no	NA	NA	NA	1871540068	25291082	female	adult	Asia
DOF011	DOF011	QinJ_2012	CHN	T2D	48	27.06	stool	T2D	no	NA	NA	NA	1847366044	24964406	female	adult	Asia
DOF012	DOF012	QinJ_2012	CHN	T2D	61	27.15	stool	T2D	no	NA	NA	NA	2234578296	30197004	female	adult	Asia
DOF013	DOF013	QinJ_2012	CHN	T2D	53	25.97	stool	T2D	no	NA	NA	NA	2167921316	29296234	female	adult	Asia
DOF014	DOF014	QinJ_2012	CHN	T2D	63	29.79	stool	T2D	no	NA	NA	NA	2082687672	28144428	female	adult	Asia
DOM001	DOM001	QinJ_2012	CHN	T2D	59	25.26	stool	T2D	no	NA	NA	NA	2613707460	29041194	male	adult	Asia
DOM003	DOM003	QinJ_2012	CHN	T2D	53	25.16	stool	T2D	no	NA	NA	NA	2861351820	31792798	male	adult	Asia
DOM005	DOM005	QinJ_2012	CHN	T2D	49	25.31	stool	T2D	no	NA	NA	NA	2422844064	32741136	male	adult	Asia
DOM008	DOM008	QinJ_2012	CHN	T2D	75	25.39	stool	T2D	no	NA	NA	NA	2564052840	28489476	male	senior	Asia
DOM010	DOM010	QinJ_2012	CHN	T2D	74	25.75	stool	T2D	no	NA	NA	NA	3472323300	38581370	male	senior	Asia
DOM012	DOM012	QinJ_2012	CHN	T2D	57	25.69	stool	T2D	no	NA	NA	NA	2120461564	28654886	male	adult	Asia
DOM013	DOM013	QinJ_2012	CHN	T2D	36	26.82	stool	T2D	no	NA	NA	NA	3782769300	42030770	male	adult	Asia
DOM014	DOM014	QinJ_2012	CHN	T2D	71	25.39	stool	T2D	no	NA	NA	NA	1906656028	25765622	male	senior	Asia
DOM015	DOM015	QinJ_2012	CHN	T2D	68	25.35	stool	T2D	no	NA	NA	NA	2573328060	28592534	male	senior	Asia
DOM016	DOM016	QinJ_2012	CHN	T2D	39	27.58	stool	T2D	no	NA	NA	NA	2968412580	32982362	male	adult	Asia
DOM017	DOM017	QinJ_2012	CHN	T2D	41	27.72	stool	T2D	no	NA	NA	NA	2470649988	33387162	male	adult	Asia
DOM018	DOM018	QinJ_2012	CHN	T2D	68	25.5	stool	T2D	no	NA	NA	NA	2844445680	31604952	male	senior	Asia
DOM019	DOM019	QinJ_2012	CHN	T2D	53	25.31	stool	T2D	no	NA	NA	NA	3077594820	34195498	male	adult	Asia
DOM020	DOM020	QinJ_2012	CHN	T2D	43	25.65	stool	T2D	no	NA	NA	NA	1479848596	19997954	male	adult	Asia
DOM021	DOM021	QinJ_2012	CHN	T2D	72	25.71	stool	T2D	no	NA	NA	NA	2571768472	34753628	male	senior	Asia
DOM022	DOM022	QinJ_2012	CHN	T2D	31	27.43	stool	T2D	no	NA	NA	NA	3320006760	36888964	male	adult	Asia
DOM023	DOM023	QinJ_2012	CHN	T2D	39	25.51	stool	T2D	no	NA	NA	NA	2300678056	31090244	male	adult	Asia
DOM024	DOM024	QinJ_2012	CHN	T2D	42	25.39	stool	T2D	no	NA	NA	NA	2179793432	29456668	male	adult	Asia
DOM025	DOM025	QinJ_2012	CHN	T2D	62	25.39	stool	T2D	no	NA	NA	NA	2076472264	28060436	male	adult	Asia
DOM026	DOM026	QinJ_2012	CHN	T2D	36	27.28	stool	T2D	no	NA	NA	NA	3205816200	35620180	male	adult	Asia
donald1-11-0-0	DEU7	CosteaPI_2017	DEU	none	36	NA	stool	control	no	NA	NA	NA	5944219445	69870373	male	adult	Europe
donald1-11-30-0	DEU7	CosteaPI_2017	DEU	none	36	NA	stool	control	no	NA	NA	NA	5873080376	69429971	male	adult	Europe
donald1-11-7-0	DEU7	CosteaPI_2017	DEU	none	36	NA	stool	control	no	NA	NA	NA	3627175568	44351426	male	adult	Europe
donald2-11-0-0	DEU8	CosteaPI_2017	DEU	none	36	NA	stool	control	no	NA	NA	NA	3656106520	42583262	female	adult	Europe
donald2-11-30-0	DEU8	CosteaPI_2017	DEU	none	36	NA	stool	control	no	NA	NA	NA	4672088656	54923030	female	adult	Europe
donald2-11-7-0	DEU8	CosteaPI_2017	DEU	none	36	NA	stool	control	no	NA	NA	NA	2920823909	34470146	female	adult	Europe
donald3-11-0-0	DEU9	CosteaPI_2017	DEU	none	7	NA	stool	control	no	NA	NA	NA	5413865817	63877998	male	child	Europe
donald3-11-30-0	DEU9	CosteaPI_2017	DEU	none	7	NA	stool	control	no	NA	NA	NA	3513379504	43708598	male	child	Europe
donald3-11-7-0	DEU9	CosteaPI_2017	DEU	none	7	NA	stool	control	no	NA	NA	NA	5702225911	66556313	male	child	Europe
donald4-11-0-0	DEU10	CosteaPI_2017	DEU	none	7	NA	stool	control	no	NA	NA	NA	6041672371	71529267	male	child	Europe
donald4-11-30-0	DEU10	CosteaPI_2017	DEU	none	7	NA	stool	control	no	NA	NA	NA	2357660128	27786531	male	child	Europe
donald4-11-7-0	DEU10	CosteaPI_2017	DEU	none	7	NA	stool	control	no	NA	NA	NA	8294765432	97768773	male	child	Europe
donald5-11-0-0	DEU11	CosteaPI_2017	DEU	none	8	NA	stool	control	no	NA	NA	NA	1365300915	16141920	male	child	Europe
donald5-11-30-0	DEU11	CosteaPI_2017	DEU	none	8	NA	stool	control	no	NA	NA	NA	6672295462	77376107	male	child	Europe
donald5-11-7-0	DEU11	CosteaPI_2017	DEU	none	8	NA	stool	control	no	NA	NA	NA	5351098856	62278223	male	child	Europe
DY.401.D01	DY.401.D01	KieserS_2018	BGD	healthy	NA	NA	stool	control	no	NA	NA	NA	4454039399	35707450	NA	child	Asia
DY.404.D01	DY.404.D01	KieserS_2018	BGD	healthy	NA	NA	stool	control	no	NA	NA	NA	4111472080	32923690	NA	child	Asia
DY.405.D01	DY.405.D01	KieserS_2018	BGD	healthy	NA	NA	stool	control	no	NA	NA	NA	4944963602	39932422	NA	child	Asia
DY.406.D01	DY.406.D01	KieserS_2018	BGD	healthy	NA	NA	stool	control	no	NA	NA	NA	3913176277	31373228	NA	child	Asia
DY.407.D01	DY.407.D01	KieserS_2018	BGD	healthy	NA	NA	stool	control	no	NA	NA	NA	5385471227	42979860	NA	child	Asia
DY.408.D01	DY.408.D01	KieserS_2018	BGD	healthy	NA	NA	stool	control	no	NA	NA	NA	4163853188	33266874	NA	child	Asia
DY.409.D01	DY.409.D01	KieserS_2018	BGD	healthy	NA	NA	stool	control	no	NA	NA	NA	4975133762	40033442	NA	child	Asia
DY.411.D01	DY.411.D01	KieserS_2018	BGD	healthy	NA	NA	stool	control	no	NA	NA	NA	4102894469	32805710	NA	child	Asia
DY.419.D01	DY.419.D01	KieserS_2018	BGD	healthy	NA	NA	stool	control	no	NA	NA	NA	4144445651	33067780	NA	child	Asia
DY.501.D01	DY.501.D01	KieserS_2018	BGD	acute_diarrhoea	NA	NA	stool	acute_diarrhoea	no	NA	NA	NA	5254059061	41957906	NA	child	Asia
DY.502.D01	DY.502.D01	KieserS_2018	BGD	acute_diarrhoea	NA	NA	stool	acute_diarrhoea	no	NA	NA	NA	4318195545	34588336	NA	child	Asia
DY.503.D01	DY.503.D01	KieserS_2018	BGD	acute_diarrhoea	NA	NA	stool	acute_diarrhoea	no	NA	NA	NA	4715245286	38971950	NA	child	Asia
DY.504.D01	DY.504.D01	KieserS_2018	BGD	acute_diarrhoea	NA	NA	stool	acute_diarrhoea	no	NA	NA	NA	5377365390	43243872	NA	child	Asia
DY.505.D01	DY.505.D01	KieserS_2018	BGD	acute_diarrhoea	NA	NA	stool	acute_diarrhoea	no	NA	NA	NA	3015858762	24081086	NA	child	Asia
DY.506.D01	DY.506.D01	KieserS_2018	BGD	acute_diarrhoea	NA	NA	stool	acute_diarrhoea	no	NA	NA	NA	4680434902	37412028	NA	child	Asia
DY.507.D01	DY.507.D01	KieserS_2018	BGD	acute_diarrhoea	NA	NA	stool	acute_diarrhoea	no	NA	NA	NA	5631956100	44998924	NA	child	Asia
DY.508.D01	DY.508.D01	KieserS_2018	BGD	acute_diarrhoea	NA	NA	stool	acute_diarrhoea	no	NA	NA	NA	4473675942	35783056	NA	child	Asia
DY.509.D01	DY.509.D01	KieserS_2018	BGD	acute_diarrhoea	NA	NA	stool	acute_diarrhoea	no	NA	NA	NA	5876072482	47093516	NA	child	Asia
DY.510.D01	DY.510.D01	KieserS_2018	BGD	acute_diarrhoea	NA	NA	stool	acute_diarrhoea	no	NA	NA	NA	3657472473	29225618	NA	child	Asia
DY.511.D01	DY.511.D01	KieserS_2018	BGD	acute_diarrhoea	NA	NA	stool	acute_diarrhoea	no	NA	NA	NA	3747181938	29931650	NA	child	Asia
DY.512.D01	DY.512.D01	KieserS_2018	BGD	acute_diarrhoea	NA	NA	stool	acute_diarrhoea	no	NA	NA	NA	4311069513	34467284	NA	child	Asia
DY.513.D01	DY.513.D01	KieserS_2018	BGD	acute_diarrhoea	NA	NA	stool	acute_diarrhoea	no	NA	NA	NA	5575021461	44529550	NA	child	Asia
DY.514.D01	DY.514.D01	KieserS_2018	BGD	acute_diarrhoea	NA	NA	stool	acute_diarrhoea	no	NA	NA	NA	5756219308	46039196	NA	child	Asia
DY.515.D01	DY.515.D01	KieserS_2018	BGD	acute_diarrhoea	NA	NA	stool	acute_diarrhoea	no	NA	NA	NA	6438079472	51455282	NA	child	Asia
DY.516.D01	DY.516.D01	KieserS_2018	BGD	acute_diarrhoea	NA	NA	stool	acute_diarrhoea	no	NA	NA	NA	5725190622	45727732	NA	child	Asia
DY.517.D01	DY.517.D01	KieserS_2018	BGD	acute_diarrhoea	NA	NA	stool	acute_diarrhoea	no	NA	NA	NA	5611572353	44902982	NA	child	Asia
G69146	P018832	VatanenT_2016	RUS	healthy	1	NA	stool	control	no	no	NA	NA	1787741686	17995824	female	newborn	Europe
G69147	P017743	VatanenT_2016	RUS	healthy	0	NA	stool	control	no	no	NA	NA	1300429005	13075384	female	newborn	Europe
G69148	P011108	VatanenT_2016	RUS	healthy	1	NA	stool	control	no	no	NA	NA	1040734557	10457926	male	newborn	Europe
G69149	P013823	VatanenT_2016	RUS	healthy	0	NA	stool	control	no	no	NA	NA	1285975533	12947690	female	newborn	Europe
G69150	P011108	VatanenT_2016	RUS	healthy	0	NA	stool	control	no	no	NA	NA	1459625137	14753046	male	newborn	Europe
G69152	T022883	VatanenT_2016	EST	healthy	0	NA	stool	control	no	no	NA	NA	1339118964	13427076	male	newborn	Europe
G69153	T006288	VatanenT_2016	EST	healthy	1	NA	stool	control	no	no	NA	NA	2101721639	20943368	male	newborn	Europe
G69154	T003950	VatanenT_2016	EST	healthy	1	NA	stool	control	no	no	NA	NA	1597881783	16008286	female	newborn	Europe
G69155	T020231	VatanenT_2016	EST	healthy	0	NA	stool	control	no	no	NA	NA	1222043078	12286132	male	newborn	Europe
G69156	P014839	VatanenT_2016	RUS	healthy	0	NA	stool	control	no	no	NA	NA	1930138251	19485252	female	newborn	Europe
G69157	P000648	VatanenT_2016	RUS	healthy	1	NA	stool	control	no	no	NA	NA	4391926841	44181612	male	newborn	Europe
G69158	P015091	VatanenT_2016	RUS	healthy	0	NA	stool	control	no	no	NA	NA	1319640008	13255210	female	newborn	Europe
G69159	P006862	VatanenT_2016	RUS	healthy	1	NA	stool	control	no	no	NA	NA	1542107045	15417752	male	newborn	Europe
G69160	P006862	VatanenT_2016	RUS	healthy	1	NA	stool	control	no	no	NA	NA	1752941068	17675658	male	newborn	Europe
G69161	P003558	VatanenT_2016	RUS	healthy	0	NA	stool	control	no	no	NA	NA	4408623091	44401004	male	newborn	Europe
G69162	P003558	VatanenT_2016	RUS	healthy	0	NA	stool	control	no	no	NA	NA	1329210140	13294426	male	newborn	Europe
G69163	P003558	VatanenT_2016	RUS	healthy	0	NA	stool	control	no	no	NA	NA	1647829916	16436348	male	newborn	Europe
G69164	P013960	VatanenT_2016	RUS	healthy	1	NA	stool	control	no	no	NA	NA	1580195951	15921390	male	newborn	Europe
G69166	T000094	VatanenT_2016	EST	healthy	2	NA	stool	control	no	no	NA	NA	3025249471	30200534	female	child	Europe
G69167	T000094	VatanenT_2016	EST	healthy	3	NA	stool	control	no	no	NA	NA	1086216210	10836376	female	child	Europe
G69170	T022883	VatanenT_2016	EST	healthy	1	NA	stool	control	no	no	NA	NA	6937213172	70000000	male	newborn	Europe
G69171	T012389	VatanenT_2016	EST	bronchitis	1	NA	stool	bronchitis	no	yes	NA	NA	4507714766	45050676	male	newborn	Europe
G69172	E020808	VatanenT_2016	FIN	otitis	1	NA	stool	otitis	no	yes	NA	NA	3302763022	33189972	female	newborn	Europe
G69173	E009667	VatanenT_2016	FIN	otitis	1	NA	stool	otitis	no	yes	NA	NA	1066883681	10712986	female	newborn	Europe
G69174	E009667	VatanenT_2016	FIN	otitis	1	NA	stool	otitis	no	yes	NA	NA	1510415797	15147530	female	newborn	Europe
G69175	T011676	VatanenT_2016	EST	otitis	1	NA	stool	otitis	no	yes	NA	NA	1532310779	15277918	female	newborn	Europe
G69176	T016812	VatanenT_2016	EST	healthy	1	NA	stool	control	no	no	NA	NA	1183721017	11812208	female	newborn	Europe
G69177	E023535	VatanenT_2016	FIN	healthy	1	NA	stool	control	no	yes	NA	NA	2434412703	24279560	male	newborn	Europe
G69178	E016148	VatanenT_2016	FIN	healthy	2	NA	stool	control	no	no	NA	NA	1478758145	14734804	female	child	Europe
G69179	E033036	VatanenT_2016	FIN	healthy	0	NA	stool	control	no	no	NA	NA	1213814605	12109618	male	newborn	Europe
G69180	P017255	VatanenT_2016	RUS	healthy	0	NA	stool	control	no	no	NA	NA	1354878276	13607562	female	newborn	Europe
G69181	P015163	VatanenT_2016	RUS	healthy	0	NA	stool	control	no	no	NA	NA	5182255975	52185144	male	newborn	Europe
G69182	P022384	VatanenT_2016	RUS	healthy	1	NA	stool	control	no	no	NA	NA	1851291340	18789088	male	newborn	Europe
G69183	T005999	VatanenT_2016	EST	healthy	1	NA	stool	control	no	no	NA	NA	907479478	9063496	male	newborn	Europe
G69184	T016812	VatanenT_2016	EST	healthy	1	NA	stool	control	no	no	NA	NA	3249556687	32814898	female	newborn	Europe
G69185	T020231	VatanenT_2016	EST	healthy	1	NA	stool	control	no	no	NA	NA	3868072892	38575052	male	newborn	Europe
G69186	P015163	VatanenT_2016	RUS	healthy	1	NA	stool	control	no	no	NA	NA	2053772904	21047344	male	newborn	Europe
G69187	E012678	VatanenT_2016	FIN	healthy	0	NA	stool	control	no	no	NA	NA	2313300507	23946302	female	newborn	Europe
G69188	E018421	VatanenT_2016	FIN	healthy	1	NA	stool	control	no	no	NA	NA	1530484956	15252324	male	newborn	Europe
G69189	P015656	VatanenT_2016	RUS	healthy	0	NA	stool	control	no	no	NA	NA	2198620279	22205336	female	newborn	Europe
G69190	P009291	VatanenT_2016	RUS	healthy	0	NA	stool	control	no	no	NA	NA	2063451310	20995842	male	newborn	Europe
G69191	E015991	VatanenT_2016	FIN	healthy	1	NA	stool	control	no	no	NA	NA	1398449578	13947028	female	newborn	Europe
G69192	E016148	VatanenT_2016	FIN	otitis	1	NA	stool	otitis	no	yes	NA	NA	1623562229	16181338	female	newborn	Europe
G69193	E016148	VatanenT_2016	FIN	otitis	1	NA	stool	otitis	no	yes	NA	NA	2735991874	27534592	female	newborn	Europe
G69194	T016834	VatanenT_2016	EST	bronchitis	1	NA	stool	bronchitis	no	yes	NA	NA	2679538268	27039406	female	newborn	Europe
G69195	P014839	VatanenT_2016	RUS	healthy	1	NA	stool	control	no	no	NA	NA	1684566231	17027468	female	newborn	Europe
G69196	P015091	VatanenT_2016	RUS	healthy	1	NA	stool	control	no	no	NA	NA	3431780676	34732040	female	newborn	Europe
G69197	P020861	VatanenT_2016	RUS	healthy	1	NA	stool	control	no	no	NA	NA	2625326436	26517202	male	newborn	Europe
G69198	P017743	VatanenT_2016	RUS	healthy	0	NA	stool	control	no	no	NA	NA	2300611673	23113676	female	newborn	Europe
G69199	P022384	VatanenT_2016	RUS	healthy	1	NA	stool	control	no	no	NA	NA	671023263	6747600	male	newborn	Europe
G69201	P018832	VatanenT_2016	RUS	healthy	0	NA	stool	control	no	no	NA	NA	1263897474	12777236	female	newborn	Europe
G69202	P010096	VatanenT_2016	RUS	respiratoryinf	0	NA	stool	respiratoryinf	no	yes	NA	NA	1606867661	16386014	male	newborn	Europe
G69203	P008543	VatanenT_2016	RUS	healthy	0	NA	stool	control	no	no	NA	NA	3496344615	35107964	male	newborn	Europe
G69204	P000648	VatanenT_2016	RUS	healthy	1	NA	stool	control	no	no	NA	NA	5331603977	53623114	male	newborn	Europe
G69205	P009880	VatanenT_2016	RUS	healthy	0	NA	stool	control	no	no	NA	NA	786888242	7945246	male	newborn	Europe
G69206	E012678	VatanenT_2016	FIN	healthy	1	NA	stool	control	no	no	NA	NA	3582982327	36052470	female	newborn	Europe
G69207	E018421	VatanenT_2016	FIN	otitis	1	NA	stool	otitis	no	yes	NA	NA	2539865405	25973462	male	newborn	Europe
G69208	P010096	VatanenT_2016	RUS	healthy	1	NA	stool	control	no	no	NA	NA	1798044983	18001534	male	newborn	Europe
G69209	P005135	VatanenT_2016	RUS	bronchitis	0	NA	stool	bronchitis	no	yes	NA	NA	2584119962	26052828	male	newborn	Europe
G69210	P005135	VatanenT_2016	RUS	healthy	0	NA	stool	control	no	no	NA	NA	1890569100	19100290	male	newborn	Europe
G69211	P008543	VatanenT_2016	RUS	healthy	1	NA	stool	control	no	no	NA	NA	1694440569	16965440	male	newborn	Europe
G69212	P008543	VatanenT_2016	RUS	healthy	1	NA	stool	control	no	no	NA	NA	1111557765	11171428	male	newborn	Europe
G69213	P009746	VatanenT_2016	RUS	healthy	1	NA	stool	control	no	no	NA	NA	1602047690	16138324	male	newborn	Europe
G69214	P018832	VatanenT_2016	RUS	healthy	1	NA	stool	control	no	no	NA	NA	902441775	9210950	female	newborn	Europe
G69215	P013823	VatanenT_2016	RUS	healthy	1	NA	stool	control	no	no	NA	NA	1969722000	19876414	female	newborn	Europe
G69216	P010096	VatanenT_2016	RUS	healthy	1	NA	stool	control	no	no	NA	NA	1075091465	10828428	male	newborn	Europe
G69217	P009746	VatanenT_2016	RUS	healthy	0	NA	stool	control	no	no	NA	NA	1512871489	15142120	male	newborn	Europe
G69218	T019850	VatanenT_2016	EST	healthy	1	NA	stool	control	no	no	NA	NA	2046459487	20462966	male	newborn	Europe
G69219	T020231	VatanenT_2016	EST	healthy	1	NA	stool	control	no	no	NA	NA	1790154772	17863788	male	newborn	Europe
G69221	P009291	VatanenT_2016	RUS	healthy	0	NA	stool	control	no	no	NA	NA	1458567819	14557232	male	newborn	Europe
G69222	P009746	VatanenT_2016	RUS	bronchitis	0	NA	stool	bronchitis	no	yes	NA	NA	2674144316	26854438	male	newborn	Europe
G69223	P008579	VatanenT_2016	RUS	healthy	0	NA	stool	control	no	no	NA	NA	1780378107	17795964	female	newborn	Europe
G69224	P015163	VatanenT_2016	RUS	healthy	0	NA	stool	control	no	no	NA	NA	717890912	7234678	male	newborn	Europe
G69225	E009667	VatanenT_2016	FIN	healthy	2	NA	stool	control	no	no	NA	NA	1792388971	18038498	female	child	Europe
G69226	T029687	VatanenT_2016	EST	bronchitis	1	NA	stool	bronchitis	no	yes	NA	NA	1374498094	13704086	male	newborn	Europe
G69227	E012678	VatanenT_2016	FIN	healthy	0	NA	stool	control	no	no	NA	NA	2797476776	27954792	female	newborn	Europe
G69228	T029687	VatanenT_2016	EST	healthy	1	NA	stool	control	no	no	NA	NA	1587470743	15802954	male	newborn	Europe
G69229	P018832	VatanenT_2016	RUS	healthy	0	NA	stool	control	no	no	NA	NA	2185903754	21964360	female	newborn	Europe
G69230	E033036	VatanenT_2016	FIN	otitis	1	NA	stool	otitis	no	yes	NA	NA	1731254592	17318746	male	newborn	Europe
G69231	E033036	VatanenT_2016	FIN	otitis	1	NA	stool	otitis	no	yes	NA	NA	2270694100	22847386	male	newborn	Europe
G69232	P014839	VatanenT_2016	RUS	healthy	1	NA	stool	control	no	no	NA	NA	1982309191	19957642	female	newborn	Europe
G69233	T011676	VatanenT_2016	EST	otitis	1	NA	stool	otitis	no	yes	NA	NA	887637452	8864968	female	newborn	Europe
G69234	P009291	VatanenT_2016	RUS	tonsillitis	1	NA	stool	tonsillitis	no	yes	NA	NA	2927713582	29548072	male	newborn	Europe
G69235	P008579	VatanenT_2016	RUS	healthy	0	NA	stool	control	no	no	NA	NA	2052920347	21095408	female	newborn	Europe
G69236	P001307	VatanenT_2016	RUS	healthy	1	NA	stool	control	no	no	NA	NA	2076419602	20708358	female	newborn	Europe
G69238	T019850	VatanenT_2016	EST	healthy	0	NA	stool	control	no	no	NA	NA	872890795	8910256	male	newborn	Europe
G78487	T013832	VatanenT_2016	EST	healthy	1	NA	stool	control	no	no	NA	NA	1145935248	11798396	male	newborn	Europe
G78488	E012124	VatanenT_2016	FIN	otitis	1	NA	stool	otitis	no	yes	NA	NA	1589398205	16437650	male	newborn	Europe
G78489	E012124	VatanenT_2016	FIN	healthy	2	NA	stool	control	no	no	NA	NA	1606290210	16724316	male	child	Europe
G78490	E012124	VatanenT_2016	FIN	healthy	2	NA	stool	control	no	no	NA	NA	1129314640	11644934	male	child	Europe
G78492	P010096	VatanenT_2016	RUS	respiratoryinf	2	NA	stool	respiratoryinf	no	yes	NA	NA	2079135765	21452026	male	child	Europe
G78493	P022130	VatanenT_2016	RUS	respiratoryinf	0	NA	stool	respiratoryinf	no	yes	NA	NA	2526641343	26087416	female	newborn	Europe
G78494	E033156	VatanenT_2016	FIN	healthy	3	NA	stool	control	no	no	NA	NA	868922034	8920030	male	child	Europe
G78495	P013960	VatanenT_2016	RUS	healthy	1	NA	stool	control	no	no	NA	NA	1655841126	16965346	male	newborn	Europe
G78496	P020604	VatanenT_2016	RUS	healthy	2	NA	stool	control	no	no	NA	NA	584108406	6036948	male	child	Europe
G78498	P009219	VatanenT_2016	RUS	healthy	1	NA	stool	control	no	no	NA	NA	671863219	6876880	male	newborn	Europe
G78499	P013823	VatanenT_2016	RUS	healthy	1	NA	stool	control	no	no	NA	NA	1007686240	10298168	female	newborn	Europe
G78500	P005279	VatanenT_2016	RUS	healthy	3	NA	stool	control	no	no	NA	NA	4108136880	42042054	female	child	Europe
G78502	T014827	VatanenT_2016	EST	healthy	2	NA	stool	control	no	no	NA	NA	1590716871	16321566	male	child	Europe
G78505	P018832	VatanenT_2016	RUS	healthy	2	NA	stool	control	no	no	NA	NA	2035620351	20910712	female	child	Europe
G78507	T022883	VatanenT_2016	EST	healthy	0	NA	stool	control	no	no	NA	NA	1852800195	19137532	male	newborn	Europe
G78508	T012374	VatanenT_2016	EST	otitis	1	NA	stool	otitis	no	yes	NA	NA	645231105	6658226	male	newborn	Europe
G78509	T016811	VatanenT_2016	EST	stomatitis	1	NA	stool	stomatitis	no	yes	NA	NA	2287795543	23243858	male	newborn	Europe
G78510	T017394	VatanenT_2016	EST	healthy	1	NA	stool	control	no	no	NA	NA	1009340978	10326400	male	newborn	Europe
G78511	T007750	VatanenT_2016	EST	healthy	1	NA	stool	control	no	no	NA	NA	2429912704	24920132	female	newborn	Europe
G78512	T003950	VatanenT_2016	EST	healthy	1	NA	stool	control	no	no	NA	NA	364796010	3845450	female	newborn	Europe
G78513	T004341	VatanenT_2016	EST	otitis	1	NA	stool	otitis	no	yes	NA	NA	915664488	9380286	female	newborn	Europe
G78514	T012374	VatanenT_2016	EST	otitis	1	NA	stool	otitis	no	yes	NA	NA	560461844	5764144	male	newborn	Europe
G78515	T012977	VatanenT_2016	EST	healthy	1	NA	stool	control	no	no	NA	NA	763561114	7860426	male	newborn	Europe
G78516	T017419	VatanenT_2016	EST	healthy	1	NA	stool	control	no	no	NA	NA	648955985	6677076	female	newborn	Europe
G78517	T016811	VatanenT_2016	EST	stomatitis	1	NA	stool	stomatitis	no	yes	NA	NA	1450059475	14851324	male	newborn	Europe
G78518	T008246	VatanenT_2016	EST	healthy	1	NA	stool	control	no	no	NA	NA	2159928727	22166482	female	newborn	Europe
G78519	T008025	VatanenT_2016	EST	healthy	1	NA	stool	control	no	no	NA	NA	1359615345	13984524	male	newborn	Europe
G78520	T017394	VatanenT_2016	EST	healthy	1	NA	stool	control	no	no	NA	NA	1562838670	16060894	male	newborn	Europe
G78521	E016444	VatanenT_2016	FIN	otitis	1	NA	stool	otitis	no	yes	NA	NA	1387186784	14241164	male	newborn	Europe
G78522	E007303	VatanenT_2016	FIN	healthy	1	NA	stool	control	no	no	NA	NA	1055935797	10888724	male	newborn	Europe
G78523	E007303	VatanenT_2016	FIN	healthy	1	NA	stool	control	no	no	NA	NA	1356723156	13940204	male	newborn	Europe
G78524	E030828	VatanenT_2016	FIN	otitis	0	NA	stool	otitis	no	yes	NA	NA	1583752643	16241536	male	newborn	Europe
G78525	E030828	VatanenT_2016	FIN	otitis	0	NA	stool	otitis	no	yes	NA	NA	1168594696	11951376	male	newborn	Europe
G78526	E016870	VatanenT_2016	FIN	healthy	1	NA	stool	control	no	no	NA	NA	1776809894	18252778	female	newborn	Europe
G78527	E016444	VatanenT_2016	FIN	otitis	2	NA	stool	otitis	no	yes	NA	NA	3085856249	31703738	male	child	Europe
G78528	T028183	VatanenT_2016	EST	otitis	1	NA	stool	otitis	no	yes	NA	NA	1688501105	17396868	female	newborn	Europe
G78529	T019853	VatanenT_2016	EST	healthy	0	NA	stool	control	no	no	NA	NA	2599456007	26799900	female	newborn	Europe
G78530	T010532	VatanenT_2016	EST	healthy	1	NA	stool	control	no	no	NA	NA	1779748258	18341054	female	newborn	Europe
G78531	T020231	VatanenT_2016	EST	healthy	0	NA	stool	control	no	no	NA	NA	655722946	6725434	male	newborn	Europe
G78532	E019160	VatanenT_2016	FIN	otitis	1	NA	stool	otitis	no	yes	NA	NA	1806531131	18451304	male	newborn	Europe
G78533	E008437	VatanenT_2016	FIN	healthy	1	NA	stool	control	no	no	NA	NA	1182622393	12183310	female	newborn	Europe
G78534	E008643	VatanenT_2016	FIN	healthy	1	NA	stool	control	no	no	NA	NA	2508180176	25453338	female	newborn	Europe
G78535	E011459	VatanenT_2016	FIN	otitis	1	NA	stool	otitis	no	yes	NA	NA	1609888816	16645726	male	newborn	Europe
G78536	E011459	VatanenT_2016	FIN	otitis	1	NA	stool	otitis	no	yes	NA	NA	1729623684	17770598	male	newborn	Europe
G78537	P016497	VatanenT_2016	RUS	healthy	1	NA	stool	control	no	no	NA	NA	628913118	6497386	female	newborn	Europe
G78538	P005558	VatanenT_2016	RUS	respiratoryinf	2	NA	stool	respiratoryinf	no	yes	NA	NA	804726538	8277794	male	child	Europe
G78539	P013701	VatanenT_2016	RUS	healthy	1	NA	stool	control	no	no	NA	NA	938719595	9620858	male	newborn	Europe
G78540	P017671	VatanenT_2016	RUS	infectiousgastroenteritis	0	NA	stool	infectiousgastroenteritis	no	yes	NA	NA	1877166588	19346884	male	newborn	Europe
G78541	P001307	VatanenT_2016	RUS	healthy	1	NA	stool	control	no	no	NA	NA	1973918864	20036964	female	newborn	Europe
G78542	P004230	VatanenT_2016	RUS	healthy	1	NA	stool	control	no	no	NA	NA	3406758412	35234946	male	newborn	Europe
G78543	P004230	VatanenT_2016	RUS	healthy	1	NA	stool	control	no	no	NA	NA	3758158678	38493712	male	newborn	Europe
G78544	P014839	VatanenT_2016	RUS	healthy	0	NA	stool	control	no	no	NA	NA	1295347342	13233630	female	newborn	Europe
G78545	P001307	VatanenT_2016	RUS	healthy	1	NA	stool	control	no	no	NA	NA	1883041551	19247424	female	newborn	Europe
G78546	P015091	VatanenT_2016	RUS	healthy	0	NA	stool	control	no	no	NA	NA	1564811442	15902084	female	newborn	Europe
G78548	P021772	VatanenT_2016	RUS	healthy	1	NA	stool	control	no	no	NA	NA	1859275994	18964754	female	newborn	Europe
G78550	P013960	VatanenT_2016	RUS	healthy	1	NA	stool	control	no	no	NA	NA	843179731	8662460	male	newborn	Europe
G78551	P004113	VatanenT_2016	RUS	healthy	1	NA	stool	control	no	no	NA	NA	2481313817	25163684	male	newborn	Europe
G78552	P004113	VatanenT_2016	RUS	healthy	1	NA	stool	control	no	no	NA	NA	1980006404	20365816	male	newborn	Europe
G78553	P022384	VatanenT_2016	RUS	healthy	1	NA	stool	control	no	no	NA	NA	1995799799	20414488	male	newborn	Europe
G78554	T019853	VatanenT_2016	EST	salmonellosis	1	NA	stool	salmonellosis	no	yes	NA	NA	880726644	9038286	female	newborn	Europe
G78555	T009280	VatanenT_2016	EST	otitis	1	NA	stool	otitis	no	yes	NA	NA	567985356	5854602	female	newborn	Europe
G78556	T021076	VatanenT_2016	EST	healthy	1	NA	stool	control	no	no	NA	NA	1151071996	11818470	female	newborn	Europe
G78557	T012121	VatanenT_2016	EST	healthy	1	NA	stool	control	no	no	NA	NA	987329522	10108840	female	newborn	Europe
G78558	P014713	VatanenT_2016	RUS	healthy	0	NA	stool	control	no	no	NA	NA	1115566801	11402804	female	newborn	Europe
G78559	P009219	VatanenT_2016	RUS	healthy	0	NA	stool	control	no	no	NA	NA	1233556034	12824610	male	newborn	Europe
G78561	P013701	VatanenT_2016	RUS	healthy	0	NA	stool	control	no	no	NA	NA	1378249663	14025286	male	newborn	Europe
G78562	P003435	VatanenT_2016	RUS	healthy	0	NA	stool	control	no	no	NA	NA	2376737347	24281174	male	newborn	Europe
G78563	P004230	VatanenT_2016	RUS	healthy	0	NA	stool	control	no	no	NA	NA	1538411903	15928426	male	newborn	Europe
G78564	P001363	VatanenT_2016	RUS	healthy	1	NA	stool	control	no	no	NA	NA	2131804888	21540930	male	newborn	Europe
G78565	P016803	VatanenT_2016	RUS	healthy	1	NA	stool	control	no	no	NA	NA	1865664651	19108090	male	newborn	Europe
G78566	P018832	VatanenT_2016	RUS	healthy	1	NA	stool	control	no	no	NA	NA	2592304919	26285650	female	newborn	Europe
G78568	P020604	VatanenT_2016	RUS	healthy	1	NA	stool	control	no	no	NA	NA	620394915	6413528	male	newborn	Europe
G78570	P021343	VatanenT_2016	RUS	healthy	1	NA	stool	control	no	no	NA	NA	3115901196	32135850	male	newborn	Europe
G78571	P021343	VatanenT_2016	RUS	healthy	1	NA	stool	control	no	no	NA	NA	1022028956	10681512	male	newborn	Europe
G78572	P022384	VatanenT_2016	RUS	healthy	1	NA	stool	control	no	no	NA	NA	1814689204	18704388	male	newborn	Europe
G78573	E024240	VatanenT_2016	FIN	otitis	1	NA	stool	otitis	no	yes	NA	NA	936011352	9608896	female	newborn	Europe
G78574	E024240	VatanenT_2016	FIN	otitis	1	NA	stool	otitis	no	yes	NA	NA	1859257913	19055766	female	newborn	Europe
G78575	E025912	VatanenT_2016	FIN	healthy	1	NA	stool	control	no	no	NA	NA	1400436093	14386016	female	newborn	Europe
G78576	T014801	VatanenT_2016	EST	healthy	1	NA	stool	control	no	no	NA	NA	720614907	7400072	female	newborn	Europe
G78577	T005999	VatanenT_2016	EST	healthy	1	NA	stool	control	no	no	NA	NA	2389497002	24556512	male	newborn	Europe
G78578	T013431	VatanenT_2016	EST	healthy	1	NA	stool	control	no	no	NA	NA	2886129782	29657134	male	newborn	Europe
G78579	E002473	VatanenT_2016	FIN	otitis	2	NA	stool	otitis	no	yes	NA	NA	1499336665	15412622	female	child	Europe
G78580	E004934	VatanenT_2016	FIN	otitis	2	NA	stool	otitis	no	yes	NA	NA	2572521089	26177094	female	child	Europe
G78581	E025921	VatanenT_2016	FIN	healthy	1	NA	stool	control	no	no	NA	NA	1081615750	11096438	female	newborn	Europe
G78582	E017049	VatanenT_2016	FIN	otitis	1	NA	stool	otitis	no	yes	NA	NA	1034389013	10639664	male	newborn	Europe
G78583	E017049	VatanenT_2016	FIN	otitis	1	NA	stool	otitis	no	yes	NA	NA	1094551045	11260776	male	newborn	Europe
G78585	E032745	VatanenT_2016	FIN	healthy	0	NA	stool	control	no	no	NA	NA	1845786247	19106934	male	newborn	Europe
G78586	E007743	VatanenT_2016	FIN	healthy	1	NA	stool	control	no	no	NA	NA	1325911320	13635388	male	newborn	Europe
G78587	E007743	VatanenT_2016	FIN	healthy	1	NA	stool	control	no	no	NA	NA	2119968488	21798826	male	newborn	Europe
G78588	E018574	VatanenT_2016	FIN	otitis	1	NA	stool	otitis	no	yes	NA	NA	837710676	8635356	female	newborn	Europe
G78589	E031941	VatanenT_2016	FIN	healthy	0	NA	stool	control	no	no	NA	NA	2311415581	23478614	male	newborn	Europe
G78590	E019160	VatanenT_2016	FIN	otitis	1	NA	stool	otitis	no	yes	NA	NA	729429785	7471218	male	newborn	Europe
G78591	T028029	VatanenT_2016	EST	healthy	0	NA	stool	control	no	no	NA	NA	665170405	6866744	female	newborn	Europe
G78592	T023909	VatanenT_2016	EST	healthy	0	NA	stool	control	no	no	NA	NA	685145955	7062172	male	newborn	Europe
G78593	T023909	VatanenT_2016	EST	healthy	0	NA	stool	control	no	no	NA	NA	789227600	8116960	male	newborn	Europe
G78594	T022883	VatanenT_2016	EST	healthy	1	NA	stool	control	no	no	NA	NA	4301701434	43997622	male	newborn	Europe
G78595	T012374	VatanenT_2016	EST	healthy	1	NA	stool	control	no	no	NA	NA	704700350	7273642	male	newborn	Europe
G78596	T019031	VatanenT_2016	EST	healthy	1	NA	stool	control	no	no	NA	NA	1704936038	17284764	male	newborn	Europe
G78597	T019031	VatanenT_2016	EST	healthy	1	NA	stool	control	no	no	NA	NA	912014480	9320772	male	newborn	Europe
G78598	E022083	VatanenT_2016	FIN	healthy	1	NA	stool	control	no	no	NA	NA	1077383639	11062254	male	newborn	Europe
G78599	E019187	VatanenT_2016	FIN	healthy	3	NA	stool	control	no	no	NA	NA	949009239	9804282	female	child	Europe
G78600	E019160	VatanenT_2016	FIN	healthy	2	NA	stool	control	no	no	NA	NA	534818032	5493506	male	child	Europe
G78601	E018421	VatanenT_2016	FIN	otitis	2	NA	stool	otitis	no	yes	NA	NA	2605362933	26456852	male	child	Europe
G78602	T012312	VatanenT_2016	EST	healthy	1	NA	stool	control	no	no	NA	NA	1890069448	19415588	male	newborn	Europe
G78603	T011676	VatanenT_2016	EST	otitis	1	NA	stool	otitis	no	yes	NA	NA	1141739868	11794620	female	newborn	Europe
G78604	E017049	VatanenT_2016	FIN	healthy	1	NA	stool	control	no	no	NA	NA	582251870	5975806	male	newborn	Europe
G78605	E017049	VatanenT_2016	FIN	healthy	1	NA	stool	control	no	no	NA	NA	1269159702	13023314	male	newborn	Europe
G78606	E030933	VatanenT_2016	FIN	healthy	1	NA	stool	control	no	no	NA	NA	1609588465	16513752	female	newborn	Europe
G78607	E029310	VatanenT_2016	FIN	otitis	1	NA	stool	otitis	no	yes	NA	NA	1011998350	10385916	male	newborn	Europe
G78608	E030933	VatanenT_2016	FIN	healthy	1	NA	stool	control	no	no	NA	NA	1486359141	15103086	female	newborn	Europe
G78609	E025921	VatanenT_2016	FIN	otitis	1	NA	stool	otitis	no	yes	NA	NA	1527099508	15747084	female	newborn	Europe
G78610	E025921	VatanenT_2016	FIN	otitis	1	NA	stool	otitis	no	yes	NA	NA	1138444099	11792920	female	newborn	Europe
G78611	E029796	VatanenT_2016	FIN	healthy	1	NA	stool	control	no	no	NA	NA	1137286217	11703876	male	newborn	Europe
G78612	E017715	VatanenT_2016	FIN	otitis	2	NA	stool	otitis	no	yes	NA	NA	981979362	10064070	male	child	Europe
G78613	E017049	VatanenT_2016	FIN	otitis	2	NA	stool	otitis	no	yes	NA	NA	1451937192	15002334	male	child	Europe
G78614	T009909	VatanenT_2016	EST	healthy	3	NA	stool	control	no	no	NA	NA	876287526	9048902	male	child	Europe
G78615	E012393	VatanenT_2016	FIN	healthy	1	NA	stool	control	no	no	NA	NA	1052009242	10858110	male	newborn	Europe
G78616	E023535	VatanenT_2016	FIN	healthy	1	NA	stool	control	no	yes	NA	NA	1653178546	17005332	male	newborn	Europe
G78617	E024646	VatanenT_2016	FIN	otitis	1	NA	stool	otitis	no	yes	NA	NA	1842292396	18943184	male	newborn	Europe
G78618	T010532	VatanenT_2016	EST	healthy	1	NA	stool	control	no	no	NA	NA	1590403438	16409630	female	newborn	Europe
G78619	E025671	VatanenT_2016	FIN	otitis	1	NA	stool	otitis	no	yes	NA	NA	1514865099	15654740	male	newborn	Europe
G78620	E025912	VatanenT_2016	FIN	healthy	1	NA	stool	control	no	no	NA	NA	1113542972	11435330	female	newborn	Europe
G78621	E025912	VatanenT_2016	FIN	healthy	1	NA	stool	control	no	no	NA	NA	749403799	7721288	female	newborn	Europe
G78622	E026343	VatanenT_2016	FIN	healthy	1	NA	stool	control	no	no	NA	NA	1494411895	15304020	male	newborn	Europe
G78623	E014953	VatanenT_2016	FIN	otitis	1	NA	stool	otitis	no	yes	NA	NA	2159023156	22147966	male	newborn	Europe
G78624	E015208	VatanenT_2016	FIN	healthy	2	NA	stool	control	no	no	NA	NA	1030986393	10659436	male	child	Europe
G78625	T025415	VatanenT_2016	EST	healthy	1	NA	stool	control	no	no	NA	NA	2176721653	22268304	male	newborn	Europe
G78626	E032745	VatanenT_2016	FIN	otitis	1	NA	stool	otitis	no	yes	NA	NA	884787773	9099872	male	newborn	Europe
G78627	E018574	VatanenT_2016	FIN	healthy	1	NA	stool	control	no	no	NA	NA	993749188	10228632	female	newborn	Europe
G78628	E018574	VatanenT_2016	FIN	healthy	1	NA	stool	control	no	no	NA	NA	6980632943	70000000	female	newborn	Europe
G78629	E019160	VatanenT_2016	FIN	otitis	1	NA	stool	otitis	no	yes	NA	NA	1208369000	12437930	male	newborn	Europe
G78630	T026211	VatanenT_2016	EST	healthy	1	NA	stool	control	no	no	NA	NA	970392686	10036520	male	newborn	Europe
G78631	T005507	VatanenT_2016	EST	healthy	2	NA	stool	control	no	no	NA	NA	1302938539	13377976	male	child	Europe
G78633	E034885	VatanenT_2016	FIN	otitis	1	NA	stool	otitis	no	yes	NA	NA	2270392865	23303784	female	newborn	Europe
G78634	P005558	VatanenT_2016	RUS	respiratoryinf	2	NA	stool	respiratoryinf	no	yes	NA	NA	2266611896	23380122	male	child	Europe
G78636	P005279	VatanenT_2016	RUS	healthy	2	NA	stool	control	no	no	NA	NA	590217892	6066008	female	child	Europe
G78637	P023918	VatanenT_2016	RUS	healthy	0	NA	stool	control	no	no	NA	NA	1453944702	14814216	male	newborn	Europe
G78638	P023918	VatanenT_2016	RUS	healthy	0	NA	stool	control	no	no	NA	NA	1325928071	13984280	male	newborn	Europe
G78640	P022222	VatanenT_2016	RUS	healthy	1	NA	stool	control	no	no	NA	NA	1348865624	13958086	female	newborn	Europe
G78642	P026562	VatanenT_2016	RUS	healthy	0	NA	stool	control	no	no	NA	NA	1024199104	10544164	female	newborn	Europe
G78644	P017255	VatanenT_2016	RUS	healthy	0	NA	stool	control	no	no	NA	NA	790244542	8171204	female	newborn	Europe
G78645	P017255	VatanenT_2016	RUS	healthy	0	NA	stool	control	no	no	NA	NA	831797889	8580382	female	newborn	Europe
G78646	P010313	VatanenT_2016	RUS	healthy	0	NA	stool	control	no	no	NA	NA	1274433484	13091924	female	newborn	Europe
G78647	P015163	VatanenT_2016	RUS	healthy	0	NA	stool	control	no	no	NA	NA	3204340098	32568468	male	newborn	Europe
G78648	P020604	VatanenT_2016	RUS	healthy	1	NA	stool	control	no	no	NA	NA	832749484	8637456	male	newborn	Europe
G78649	P020604	VatanenT_2016	RUS	healthy	1	NA	stool	control	no	no	NA	NA	1183630250	12202078	male	newborn	Europe
G78650	P009291	VatanenT_2016	RUS	tonsillitis	1	NA	stool	tonsillitis	no	yes	NA	NA	1058299752	10781860	male	newborn	Europe
G78651	E030933	VatanenT_2016	FIN	otitis	1	NA	stool	otitis	no	yes	NA	NA	558182071	5760536	female	newborn	Europe
G78652	E032745	VatanenT_2016	FIN	healthy	1	NA	stool	control	no	no	NA	NA	1634816803	16733760	male	newborn	Europe
G78653	E007303	VatanenT_2016	FIN	healthy	2	NA	stool	control	no	no	NA	NA	800497251	8229090	male	child	Europe
G78654	E007743	VatanenT_2016	FIN	healthy	3	NA	stool	control	no	no	NA	NA	519488007	5318722	male	child	Europe
G78655	E007743	VatanenT_2016	FIN	healthy	2	NA	stool	control	no	no	NA	NA	1620550937	16582132	male	child	Europe
G78656	E030828	VatanenT_2016	FIN	healthy	1	NA	stool	control	no	no	NA	NA	3795568523	39151138	male	newborn	Europe
G78658	P000756	VatanenT_2016	RUS	healthy	0	NA	stool	control	no	no	NA	NA	5657533230	58008948	male	newborn	Europe
G78660	P005342	VatanenT_2016	RUS	bronchitis	0	NA	stool	bronchitis	no	yes	NA	NA	2696116106	27630040	male	newborn	Europe
G78661	P026562	VatanenT_2016	RUS	healthy	1	NA	stool	control	no	no	NA	NA	3723862045	37790998	female	newborn	Europe
G78662	P026562	VatanenT_2016	RUS	healthy	1	NA	stool	control	no	no	NA	NA	1852451749	18918338	female	newborn	Europe
G78663	T014827	VatanenT_2016	EST	healthy	1	NA	stool	control	no	no	NA	NA	2351184446	24036204	male	newborn	Europe
G78664	T014800	VatanenT_2016	EST	healthy	1	NA	stool	control	no	no	NA	NA	1615775332	16530238	female	newborn	Europe
G78665	T014575	VatanenT_2016	EST	healthy	1	NA	stool	control	no	no	NA	NA	1875423615	19179972	male	newborn	Europe
G78666	T011454	VatanenT_2016	EST	healthy	1	NA	stool	control	no	no	NA	NA	1979358075	20161136	male	newborn	Europe
G78667	T012138	VatanenT_2016	EST	healthy	1	NA	stool	control	no	no	NA	NA	1946267039	19824270	male	newborn	Europe
G78668	T012138	VatanenT_2016	EST	healthy	1	NA	stool	control	no	no	NA	NA	3456107221	35320744	male	newborn	Europe
G78669	T020231	VatanenT_2016	EST	healthy	1	NA	stool	control	no	no	NA	NA	2666460097	27387346	male	newborn	Europe
G78670	P015163	VatanenT_2016	RUS	healthy	1	NA	stool	control	no	no	NA	NA	659959085	6834440	male	newborn	Europe
G78672	P015163	VatanenT_2016	RUS	healthy	1	NA	stool	control	no	no	NA	NA	1582773694	16274132	male	newborn	Europe
G78673	E011183	VatanenT_2016	FIN	healthy	0	NA	stool	control	no	no	NA	NA	4213987628	42749240	female	newborn	Europe
G78674	E011183	VatanenT_2016	FIN	healthy	0	NA	stool	control	no	no	NA	NA	1091655951	11245768	female	newborn	Europe
G78675	E012115	VatanenT_2016	FIN	healthy	0	NA	stool	control	no	no	NA	NA	3798149756	38665068	male	newborn	Europe
G78676	E013394	VatanenT_2016	FIN	healthy	0	NA	stool	control	no	no	NA	NA	1085270789	11163312	male	newborn	Europe
G78677	E022960	VatanenT_2016	FIN	healthy	0	NA	stool	control	no	no	NA	NA	425391239	4463500	male	newborn	Europe
G78679	E020682	VatanenT_2016	FIN	healthy	0	NA	stool	control	no	no	NA	NA	1132245691	11628616	female	newborn	Europe
G78680	E011183	VatanenT_2016	FIN	healthy	0	NA	stool	control	no	no	NA	NA	2702839895	27554232	female	newborn	Europe
G78681	E016444	VatanenT_2016	FIN	healthy	1	NA	stool	control	no	no	NA	NA	890262663	9103774	male	newborn	Europe
G78682	E015378	VatanenT_2016	FIN	otitis	1	NA	stool	otitis	no	yes	NA	NA	4469159051	45246588	female	newborn	Europe
G78683	E029796	VatanenT_2016	FIN	healthy	1	NA	stool	control	no	no	NA	NA	1416853138	14611036	male	newborn	Europe
G78684	E016681	VatanenT_2016	FIN	healthy	1	NA	stool	control	no	no	NA	NA	2981901990	30366054	male	newborn	Europe
G78685	E017715	VatanenT_2016	FIN	healthy	1	NA	stool	control	no	no	NA	NA	1652139921	16952648	male	newborn	Europe
G78686	E031941	VatanenT_2016	FIN	otitis	1	NA	stool	otitis	no	yes	NA	NA	693288215	7095102	male	newborn	Europe
G78687	E011459	VatanenT_2016	FIN	healthy	2	NA	stool	control	no	no	NA	NA	1335731512	13689542	male	child	Europe
G78688	T025415	VatanenT_2016	EST	healthy	0	NA	stool	control	no	no	NA	NA	2122957498	21536446	male	newborn	Europe
G78690	T026211	VatanenT_2016	EST	healthy	0	NA	stool	control	no	no	NA	NA	1020972390	10544298	male	newborn	Europe
G78692	E012393	VatanenT_2016	FIN	healthy	1	NA	stool	control	no	no	NA	NA	1005507736	10304050	male	newborn	Europe
G78693	P010096	VatanenT_2016	RUS	respiratoryinf	2	NA	stool	respiratoryinf	no	yes	NA	NA	1893742240	19451032	male	child	Europe
G78694	P010322	VatanenT_2016	RUS	healthy	0	NA	stool	control	no	no	NA	NA	5324811213	54192890	male	newborn	Europe
G78696	P004946	VatanenT_2016	RUS	healthy	0	NA	stool	control	no	no	NA	NA	1729282837	17782886	female	newborn	Europe
G78697	P004946	VatanenT_2016	RUS	healthy	0	NA	stool	control	no	no	NA	NA	1060507440	10751030	female	newborn	Europe
G78699	P009291	VatanenT_2016	RUS	healthy	0	NA	stool	control	no	no	NA	NA	888644138	9213364	male	newborn	Europe
G78701	P006035	VatanenT_2016	RUS	healthy	0	NA	stool	control	no	no	NA	NA	2050543345	20868722	male	newborn	Europe
G78706	P007857	VatanenT_2016	RUS	healthy	0	NA	stool	control	no	no	NA	NA	4777425596	48598466	female	newborn	Europe
G78707	P008579	VatanenT_2016	RUS	healthy	0	NA	stool	control	no	no	NA	NA	720829662	7478600	female	newborn	Europe
G78708	T019850	VatanenT_2016	EST	healthy	2	NA	stool	control	no	no	NA	NA	3701148419	37517576	male	child	Europe
G78710	E023681	VatanenT_2016	FIN	healthy	1	NA	stool	control	no	no	NA	NA	1065875902	10944096	female	newborn	Europe
G78712	T021076	VatanenT_2016	EST	healthy	1	NA	stool	control	no	no	NA	NA	692905958	7159242	female	newborn	Europe
G78713	T002534	VatanenT_2016	EST	healthy	2	NA	stool	control	no	no	NA	NA	1543873555	15851572	male	child	Europe
G78714	T003353	VatanenT_2016	EST	healthy	1	NA	stool	control	no	no	NA	NA	2501911404	25698444	female	newborn	Europe
G78715	E019793	VatanenT_2016	FIN	healthy	1	NA	stool	control	no	no	NA	NA	1469942044	15077504	male	newborn	Europe
G78716	E034324	VatanenT_2016	FIN	healthy	1	NA	stool	control	no	no	NA	NA	1944853695	19820972	female	newborn	Europe
G78717	E022083	VatanenT_2016	FIN	otitis	1	NA	stool	otitis	no	yes	NA	NA	1276639406	13125974	male	newborn	Europe
G78718	E022083	VatanenT_2016	FIN	otitis	1	NA	stool	otitis	no	yes	NA	NA	2466932646	25083708	male	newborn	Europe
G78719	E019187	VatanenT_2016	FIN	otitis	1	NA	stool	otitis	no	yes	NA	NA	1444834097	14847796	female	newborn	Europe
G78720	E019187	VatanenT_2016	FIN	otitis	1	NA	stool	otitis	no	yes	NA	NA	1314974087	13524054	female	newborn	Europe
G78721	E015991	VatanenT_2016	FIN	healthy	1	NA	stool	control	no	no	NA	NA	3929392156	39766440	female	newborn	Europe
G78722	T029922	VatanenT_2016	EST	bronchitis	0	NA	stool	bronchitis	no	yes	NA	NA	2189616438	22449244	male	newborn	Europe
G78727	P005558	VatanenT_2016	RUS	healthy	1	NA	stool	control	no	no	NA	NA	1938044438	19983478	male	newborn	Europe
G78728	P019980	VatanenT_2016	RUS	healthy	1	NA	stool	control	no	yes	NA	NA	1469582388	15131606	female	newborn	Europe
G78730	P014839	VatanenT_2016	RUS	healthy	1	NA	stool	control	no	no	NA	NA	590866844	6059704	female	newborn	Europe
G78732	P019854	VatanenT_2016	RUS	healthy	1	NA	stool	control	no	no	NA	NA	1513522462	15499000	female	newborn	Europe
G78733	P016574	VatanenT_2016	RUS	healthy	1	NA	stool	control	no	no	NA	NA	711354650	7394518	female	newborn	Europe
G78734	P015091	VatanenT_2016	RUS	healthy	1	NA	stool	control	no	no	NA	NA	818566431	8379390	female	newborn	Europe
G78735	P020861	VatanenT_2016	RUS	healthy	1	NA	stool	control	no	no	NA	NA	1667103078	16932352	male	newborn	Europe
G78737	T014827	VatanenT_2016	EST	healthy	2	NA	stool	control	no	no	NA	NA	1550617494	15908320	male	child	Europe
G78738	P022130	VatanenT_2016	RUS	healthy	1	NA	stool	control	no	no	NA	NA	1718928707	17802200	female	newborn	Europe
G78739	P022130	VatanenT_2016	RUS	healthy	1	NA	stool	control	no	no	NA	NA	3840495086	39191466	female	newborn	Europe
G78740	P022384	VatanenT_2016	RUS	healthy	1	NA	stool	control	no	no	NA	NA	2858783923	29228820	male	newborn	Europe
G78741	P022384	VatanenT_2016	RUS	healthy	1	NA	stool	control	no	no	NA	NA	2546792076	26250370	male	newborn	Europe
G78742	P016803	VatanenT_2016	RUS	healthy	1	NA	stool	control	no	no	NA	NA	792809650	8162224	male	newborn	Europe
G78743	P016803	VatanenT_2016	RUS	healthy	1	NA	stool	control	no	no	NA	NA	721954147	7406590	male	newborn	Europe
G78744	P019980	VatanenT_2016	RUS	healthy	1	NA	stool	control	no	no	NA	NA	1771114346	17992256	female	newborn	Europe
G78746	P020604	VatanenT_2016	RUS	healthy	1	NA	stool	control	no	no	NA	NA	2655468286	27252664	male	newborn	Europe
G78747	P016574	VatanenT_2016	RUS	healthy	1	NA	stool	control	no	no	NA	NA	2729400939	27698462	female	newborn	Europe
G78748	P022130	VatanenT_2016	RUS	respiratoryinf	0	NA	stool	respiratoryinf	no	yes	NA	NA	1459973578	15139032	female	newborn	Europe
G78749	P022130	VatanenT_2016	RUS	respiratoryinf	0	NA	stool	respiratoryinf	no	yes	NA	NA	714794095	7382784	female	newborn	Europe
G78750	P006035	VatanenT_2016	RUS	healthy	1	NA	stool	control	no	no	NA	NA	4184728950	42445502	male	newborn	Europe
G78751	P018832	VatanenT_2016	RUS	healthy	0	NA	stool	control	no	no	NA	NA	2585429313	26104040	female	newborn	Europe
G78757	P000756	VatanenT_2016	RUS	healthy	0	NA	stool	control	no	no	NA	NA	1271372188	12987984	male	newborn	Europe
G78758	P011207	VatanenT_2016	RUS	healthy	0	NA	stool	control	no	no	NA	NA	4529577796	45758390	male	newborn	Europe
G78762	P007857	VatanenT_2016	RUS	healthy	0	NA	stool	control	no	no	NA	NA	1169255087	12008626	female	newborn	Europe
G78766	P004113	VatanenT_2016	RUS	healthy	0	NA	stool	control	no	no	NA	NA	4003297987	40928954	male	newborn	Europe
G78768	E022960	VatanenT_2016	FIN	skininf	0	NA	stool	skininf	no	yes	NA	NA	982929810	10044292	male	newborn	Europe
G78769	E022960	VatanenT_2016	FIN	skininf	0	NA	stool	skininf	no	yes	NA	NA	1154814506	11889926	male	newborn	Europe
G78770	E023705	VatanenT_2016	FIN	healthy	0	NA	stool	control	no	no	NA	NA	1080807013	11072538	female	newborn	Europe
G78772	E023705	VatanenT_2016	FIN	otitis	1	NA	stool	otitis	no	yes	NA	NA	1289275018	13201252	female	newborn	Europe
G78773	E011183	VatanenT_2016	FIN	otitis	1	NA	stool	otitis	no	yes	NA	NA	744215257	7674062	female	newborn	Europe
G78774	E012115	VatanenT_2016	FIN	healthy	1	NA	stool	control	no	no	NA	NA	967300944	9995002	male	newborn	Europe
G78775	E018421	VatanenT_2016	FIN	otitis	1	NA	stool	otitis	no	yes	NA	NA	3117301877	32065210	male	newborn	Europe
G78776	E034885	VatanenT_2016	FIN	healthy	0	NA	stool	control	no	no	NA	NA	1234220357	12717024	female	newborn	Europe
G78777	P010096	VatanenT_2016	RUS	healthy	1	NA	stool	control	no	no	NA	NA	499494793	5141830	male	newborn	Europe
G78778	P005135	VatanenT_2016	RUS	bronchitis	0	NA	stool	bronchitis	no	yes	NA	NA	1146312332	11701830	male	newborn	Europe
G78780	P003435	VatanenT_2016	RUS	healthy	0	NA	stool	control	no	no	NA	NA	1515208831	15410950	male	newborn	Europe
G78782	P001363	VatanenT_2016	RUS	healthy	0	NA	stool	control	no	no	NA	NA	3376444987	34510480	male	newborn	Europe
G78783	P000648	VatanenT_2016	RUS	healthy	0	NA	stool	control	no	no	NA	NA	3793353760	39175488	male	newborn	Europe
G78784	P000648	VatanenT_2016	RUS	infectiousgastroenteritis	0	NA	stool	infectiousgastroenteritis	no	yes	NA	NA	4236411203	42912724	male	newborn	Europe
G78787	P013454	VatanenT_2016	RUS	healthy	0	NA	stool	control	no	no	NA	NA	1332606939	13711518	male	newborn	Europe
G78788	P022222	VatanenT_2016	RUS	healthy	0	NA	stool	control	no	no	NA	NA	1357109546	13984482	female	newborn	Europe
G78789	P022222	VatanenT_2016	RUS	healthy	0	NA	stool	control	no	no	NA	NA	537299358	5564646	female	newborn	Europe
G78790	P016803	VatanenT_2016	RUS	healthy	0	NA	stool	control	no	no	NA	NA	848266264	8724734	male	newborn	Europe
G78791	P014713	VatanenT_2016	RUS	healthy	1	NA	stool	control	no	no	NA	NA	1402082955	14389010	female	newborn	Europe
G78792	P008723	VatanenT_2016	RUS	healthy	1	NA	stool	control	no	no	NA	NA	1001806092	10220166	female	newborn	Europe
G78793	P014605	VatanenT_2016	RUS	healthy	0	NA	stool	control	no	no	NA	NA	1831707831	18795936	female	newborn	Europe
G78794	P020604	VatanenT_2016	RUS	healthy	0	NA	stool	control	no	no	NA	NA	1131542648	11668710	male	newborn	Europe
G78795	P020604	VatanenT_2016	RUS	healthy	0	NA	stool	control	no	no	NA	NA	835340248	8619886	male	newborn	Europe
G78796	P019222	VatanenT_2016	RUS	healthy	0	NA	stool	control	no	no	NA	NA	1267758427	13104990	male	newborn	Europe
G78797	P016574	VatanenT_2016	RUS	healthy	1	NA	stool	control	no	no	NA	NA	670795813	6933894	female	newborn	Europe
G78798	P017671	VatanenT_2016	RUS	healthy	1	NA	stool	control	no	no	NA	NA	666807666	6868390	male	newborn	Europe
G78799	P017671	VatanenT_2016	RUS	healthy	1	NA	stool	control	no	no	NA	NA	1750448812	18004976	male	newborn	Europe
G78801	P014839	VatanenT_2016	RUS	healthy	1	NA	stool	control	no	no	NA	NA	3018755634	31480306	female	newborn	Europe
G78802	P022222	VatanenT_2016	RUS	healthy	0	NA	stool	control	no	no	NA	NA	819155291	8448428	female	newborn	Europe
G78803	E023535	VatanenT_2016	FIN	healthy	2	NA	stool	control	no	no	NA	NA	2468999256	25008444	male	child	Europe
G78804	E012971	VatanenT_2016	FIN	healthy	3	NA	stool	control	no	no	NA	NA	644963077	6644514	male	child	Europe
G78805	E019793	VatanenT_2016	FIN	healthy	3	NA	stool	control	no	no	NA	NA	1144058494	11732326	male	child	Europe
G78806	E024240	VatanenT_2016	FIN	healthy	2	NA	stool	control	no	no	NA	NA	1829125944	18777916	female	child	Europe
G78807	E020781	VatanenT_2016	FIN	healthy	1	NA	stool	control	no	yes	NA	NA	957262003	9819108	male	newborn	Europe
G78808	P018832	VatanenT_2016	RUS	healthy	1	NA	stool	control	no	no	NA	NA	1379299719	14094974	female	newborn	Europe
G78809	P018832	VatanenT_2016	RUS	healthy	1	NA	stool	control	no	no	NA	NA	3019625892	30688356	female	newborn	Europe
G78810	P017671	VatanenT_2016	RUS	healthy	1	NA	stool	control	no	no	NA	NA	980037797	10113698	male	newborn	Europe
G78815	P009291	VatanenT_2016	RUS	healthy	0	NA	stool	control	no	no	NA	NA	969960125	9886342	male	newborn	Europe
G78817	P005558	VatanenT_2016	RUS	healthy	0	NA	stool	control	no	no	NA	NA	948235575	9770100	male	newborn	Europe
G78819	E012124	VatanenT_2016	FIN	otitis	0	NA	stool	otitis	no	yes	NA	NA	1189444787	12148462	male	newborn	Europe
G78820	E012124	VatanenT_2016	FIN	otitis	0	NA	stool	otitis	no	yes	NA	NA	1388155366	14366064	male	newborn	Europe
G78821	E012124	VatanenT_2016	FIN	otitis	1	NA	stool	otitis	no	yes	NA	NA	1739032073	18178304	male	newborn	Europe
G78822	E012124	VatanenT_2016	FIN	otitis	1	NA	stool	otitis	no	yes	NA	NA	1090963935	11255852	male	newborn	Europe
G78823	E002338	VatanenT_2016	FIN	healthy	2	NA	stool	control	no	no	NA	NA	3284299448	33671378	female	child	Europe
G78824	T010532	VatanenT_2016	EST	healthy	1	NA	stool	control	no	no	NA	NA	758944115	7855184	female	newborn	Europe
G78825	T016548	VatanenT_2016	EST	healthy	1	NA	stool	control	no	no	NA	NA	2143555983	21986522	female	newborn	Europe
G78826	E004781	VatanenT_2016	FIN	healthy	1	NA	stool	control	no	no	NA	NA	820459360	8446126	female	newborn	Europe
G78827	E005804	VatanenT_2016	FIN	pneumonia	1	NA	stool	pneumonia	no	yes	NA	NA	876657222	8994946	male	newborn	Europe
G78828	T019021	VatanenT_2016	EST	bronchitis	1	NA	stool	bronchitis	no	yes	NA	NA	505325983	5205598	female	newborn	Europe
G78829	T023909	VatanenT_2016	EST	healthy	1	NA	stool	control	no	no	NA	NA	1433049236	14668066	male	newborn	Europe
G78830	T023390	VatanenT_2016	EST	healthy	0	NA	stool	control	no	no	NA	NA	904488183	9325400	female	newborn	Europe
G78831	T014806	VatanenT_2016	EST	healthy	1	NA	stool	control	no	no	NA	NA	830944594	8621562	male	newborn	Europe
G78832	E019187	VatanenT_2016	FIN	healthy	1	NA	stool	control	no	no	NA	NA	933125531	9671276	female	newborn	Europe
G78833	E009020	VatanenT_2016	FIN	otitis	1	NA	stool	otitis	no	yes	NA	NA	1285493901	12911194	female	newborn	Europe
G78834	E019793	VatanenT_2016	FIN	otitis	1	NA	stool	otitis	no	yes	NA	NA	753181757	7728078	male	newborn	Europe
G78835	E009676	VatanenT_2016	FIN	otitis	1	NA	stool	otitis	no	yes	NA	NA	2105517774	21588158	female	newborn	Europe
G78836	E033156	VatanenT_2016	FIN	healthy	0	NA	stool	control	no	no	NA	NA	1029331670	10563486	male	newborn	Europe
G78837	E033156	VatanenT_2016	FIN	healthy	0	NA	stool	control	no	no	NA	NA	1129813354	11511778	male	newborn	Europe
G78838	E020781	VatanenT_2016	FIN	healthy	1	NA	stool	control	no	no	NA	NA	822744199	8477744	male	newborn	Europe
G78839	T028183	VatanenT_2016	EST	pneumonia	2	NA	stool	pneumonia	no	yes	NA	NA	1049036051	10812088	female	child	Europe
G78840	E012124	VatanenT_2016	FIN	healthy	0	NA	stool	control	no	no	NA	NA	2342000665	23792928	male	newborn	Europe
G78841	P000648	VatanenT_2016	RUS	healthy	1	NA	stool	control	no	no	NA	NA	1200825694	12175832	male	newborn	Europe
G78842	P020604	VatanenT_2016	RUS	healthy	2	NA	stool	control	no	no	NA	NA	598545559	6163532	male	child	Europe
G78843	P007649	VatanenT_2016	RUS	healthy	1	NA	stool	control	no	no	NA	NA	2247868959	22819690	female	newborn	Europe
G78844	P013701	VatanenT_2016	RUS	healthy	1	NA	stool	control	no	no	NA	NA	565156994	5814620	male	newborn	Europe
G78845	P014713	VatanenT_2016	RUS	healthy	0	NA	stool	control	no	no	NA	NA	3451327496	35371750	female	newborn	Europe
G78847	P013823	VatanenT_2016	RUS	healthy	0	NA	stool	control	no	no	NA	NA	1168591635	12118766	female	newborn	Europe
G78849	P014839	VatanenT_2016	RUS	healthy	0	NA	stool	control	no	no	NA	NA	2936360296	30023198	female	newborn	Europe
G78850	P009291	VatanenT_2016	RUS	healthy	2	NA	stool	control	no	no	NA	NA	871355691	9010886	male	child	Europe
G78851	P009291	VatanenT_2016	RUS	healthy	2	NA	stool	control	no	no	NA	NA	516889270	5338790	male	child	Europe
G78852	P019222	VatanenT_2016	RUS	healthy	0	NA	stool	control	no	no	NA	NA	2583267472	26148166	male	newborn	Europe
G78854	E032745	VatanenT_2016	FIN	healthy	3	NA	stool	control	no	no	NA	NA	1925885758	19764132	male	child	Europe
G78855	T019852	VatanenT_2016	EST	healthy	3	NA	stool	control	no	no	NA	NA	1319796852	13532516	female	child	Europe
G78856	E018574	VatanenT_2016	FIN	healthy	2	NA	stool	control	no	no	NA	NA	1754934799	18087860	female	child	Europe
G78857	E016870	VatanenT_2016	FIN	healthy	3	NA	stool	control	no	no	NA	NA	1765165097	18096466	female	child	Europe
G78858	E022083	VatanenT_2016	FIN	healthy	2	NA	stool	control	no	no	NA	NA	1463736917	15032502	male	child	Europe
G78859	E020808	VatanenT_2016	FIN	otitis	2	NA	stool	otitis	no	yes	NA	NA	1825981406	18786356	female	child	Europe
G78860	P019475	VatanenT_2016	RUS	respiratoryinf	1	NA	stool	respiratoryinf	no	yes	NA	NA	1953520106	20218388	male	newborn	Europe
G78861	P019475	VatanenT_2016	RUS	healthy	1	NA	stool	control	no	no	NA	NA	3145293201	32094648	male	newborn	Europe
G78862	P013823	VatanenT_2016	RUS	healthy	0	NA	stool	control	no	no	NA	NA	2088843203	21392368	female	newborn	Europe
G78863	P013823	VatanenT_2016	RUS	healthy	0	NA	stool	control	no	no	NA	NA	610375235	6320286	female	newborn	Europe
G78864	P013823	VatanenT_2016	RUS	healthy	0	NA	stool	control	no	no	NA	NA	1731727889	17653090	female	newborn	Europe
G78865	P000756	VatanenT_2016	RUS	healthy	0	NA	stool	control	no	no	NA	NA	1183127940	12087764	male	newborn	Europe
G78866	P000756	VatanenT_2016	RUS	healthy	1	NA	stool	control	no	no	NA	NA	1964510240	20007830	male	newborn	Europe
G78867	P000756	VatanenT_2016	RUS	healthy	1	NA	stool	control	no	no	NA	NA	1258902790	12841086	male	newborn	Europe
G78868	P009219	VatanenT_2016	RUS	healthy	1	NA	stool	control	no	no	NA	NA	1087292419	11187516	male	newborn	Europe
G78869	E015378	VatanenT_2016	FIN	bronchitis	2	NA	stool	bronchitis	no	yes	NA	NA	1936023619	19929554	female	child	Europe
G78870	E015991	VatanenT_2016	FIN	healthy	2	NA	stool	control	no	no	NA	NA	2126049646	21791642	female	child	Europe
G78871	E015991	VatanenT_2016	FIN	healthy	2	NA	stool	control	no	no	NA	NA	2485209765	25280268	female	child	Europe
G78872	E022960	VatanenT_2016	FIN	healthy	0	NA	stool	control	no	no	NA	NA	704612807	7563340	male	newborn	Europe
G78873	E012115	VatanenT_2016	FIN	healthy	0	NA	stool	control	no	no	NA	NA	1439049848	14805312	male	newborn	Europe
G78874	E012115	VatanenT_2016	FIN	otitis	0	NA	stool	otitis	no	yes	NA	NA	1049742489	10799140	male	newborn	Europe
G78875	E023705	VatanenT_2016	FIN	healthy	0	NA	stool	control	no	no	NA	NA	1362229282	14048118	female	newborn	Europe
G78876	E013394	VatanenT_2016	FIN	sepsis	0	NA	stool	sepsis	no	yes	NA	NA	1438490332	14617878	male	newborn	Europe
G78877	E020682	VatanenT_2016	FIN	healthy	0	NA	stool	control	no	no	NA	NA	719863636	7422832	female	newborn	Europe
G78878	E011183	VatanenT_2016	FIN	healthy	1	NA	stool	control	no	no	NA	NA	1394397510	14341998	female	newborn	Europe
G78879	E011183	VatanenT_2016	FIN	healthy	1	NA	stool	control	no	no	NA	NA	1030958855	10606022	female	newborn	Europe
G78880	P010936	VatanenT_2016	RUS	healthy	1	NA	stool	control	no	no	NA	NA	1411482683	14333514	male	newborn	Europe
G78881	P004113	VatanenT_2016	RUS	healthy	0	NA	stool	control	no	no	NA	NA	2121179911	21621118	male	newborn	Europe
G78882	P004113	VatanenT_2016	RUS	healthy	0	NA	stool	control	no	no	NA	NA	1623019418	16572924	male	newborn	Europe
G78883	P004113	VatanenT_2016	RUS	healthy	0	NA	stool	control	no	no	NA	NA	2510263936	25689812	male	newborn	Europe
G78884	E033036	VatanenT_2016	FIN	otitis	1	NA	stool	otitis	no	yes	NA	NA	1935275658	19965284	male	newborn	Europe
G78885	T003353	VatanenT_2016	EST	healthy	1	NA	stool	control	no	no	NA	NA	1036872596	10669560	female	newborn	Europe
G78886	T012983	VatanenT_2016	EST	healthy	1	NA	stool	control	no	no	NA	NA	1223576016	12634544	female	newborn	Europe
G78887	T024121	VatanenT_2016	EST	otitis	1	NA	stool	otitis	no	yes	NA	NA	416595311	4438356	male	newborn	Europe
G78889	T026211	VatanenT_2016	EST	healthy	1	NA	stool	control	no	no	NA	NA	4155065299	42750902	male	newborn	Europe
G78890	P005558	VatanenT_2016	RUS	healthy	1	NA	stool	control	no	no	NA	NA	2485516433	25314258	male	newborn	Europe
G78891	P005558	VatanenT_2016	RUS	healthy	1	NA	stool	control	no	no	NA	NA	2354209460	23932686	male	newborn	Europe
G78892	P007649	VatanenT_2016	RUS	healthy	2	NA	stool	control	no	no	NA	NA	1406092834	14513992	female	child	Europe
G78893	P026562	VatanenT_2016	RUS	healthy	0	NA	stool	control	no	no	NA	NA	952779216	9879576	female	newborn	Europe
G78894	P026562	VatanenT_2016	RUS	healthy	0	NA	stool	control	no	no	NA	NA	800030183	8276188	female	newborn	Europe
G78895	P010936	VatanenT_2016	RUS	healthy	1	NA	stool	control	no	no	NA	NA	1874886767	18999548	male	newborn	Europe
G78896	T019031	VatanenT_2016	EST	otitis	0	NA	stool	otitis	no	yes	NA	NA	1929140982	20009226	male	newborn	Europe
G78897	P000675	VatanenT_2016	RUS	healthy	1	NA	stool	control	no	no	NA	NA	2058459432	20873446	female	newborn	Europe
G78898	E012678	VatanenT_2016	FIN	healthy	1	NA	stool	control	no	no	NA	NA	1074368224	11099968	female	newborn	Europe
G78899	P005558	VatanenT_2016	RUS	healthy	0	NA	stool	control	no	no	NA	NA	1615161942	16432564	male	newborn	Europe
G78900	P008119	VatanenT_2016	RUS	healthy	1	NA	stool	control	no	no	NA	NA	1371774206	13958034	female	newborn	Europe
G78901	P005558	VatanenT_2016	RUS	healthy	0	NA	stool	control	no	no	NA	NA	6981280833	71175562	male	newborn	Europe
G78902	P014839	VatanenT_2016	RUS	healthy	0	NA	stool	control	no	no	NA	NA	1700283393	17506520	female	newborn	Europe
G78903	P000756	VatanenT_2016	RUS	healthy	0	NA	stool	control	no	no	NA	NA	2094894009	21447300	male	newborn	Europe
G78904	P008633	VatanenT_2016	RUS	healthy	0	NA	stool	control	no	no	NA	NA	1825923705	18568064	female	newborn	Europe
G78905	P015163	VatanenT_2016	RUS	healthy	0	NA	stool	control	no	no	NA	NA	1947336300	19952724	male	newborn	Europe
G78906	P008633	VatanenT_2016	RUS	healthy	0	NA	stool	control	no	no	NA	NA	1932035260	19686224	female	newborn	Europe
G78907	P014839	VatanenT_2016	RUS	healthy	2	NA	stool	control	no	no	NA	NA	1761562235	17943244	female	child	Europe
G78908	P014839	VatanenT_2016	RUS	healthy	2	NA	stool	control	no	no	NA	NA	1419271842	14549690	female	child	Europe
G78909	P019475	VatanenT_2016	RUS	healthy	0	NA	stool	control	no	no	NA	NA	2553435104	26205742	male	newborn	Europe
G78910	E034324	VatanenT_2016	FIN	healthy	0	NA	stool	control	no	no	NA	NA	1800260332	18647700	female	newborn	Europe
G78911	T028029	VatanenT_2016	EST	healthy	1	NA	stool	control	no	no	NA	NA	1261631188	12926234	female	newborn	Europe
G78912	E029310	VatanenT_2016	FIN	otitis	1	NA	stool	otitis	no	yes	NA	NA	2627412010	26695668	male	newborn	Europe
G78913	E029310	VatanenT_2016	FIN	otitis	1	NA	stool	otitis	no	yes	NA	NA	1501326422	15294548	male	newborn	Europe
G78914	E017049	VatanenT_2016	FIN	otitis	2	NA	stool	otitis	no	yes	NA	NA	2223116271	22629636	male	child	Europe
G80150	P017671	VatanenT_2016	RUS	infectiousgastroenteritis	0	NA	stool	infectiousgastroenteritis	no	yes	NA	NA	1994283890	20298762	male	newborn	Europe
G80158	P005342	VatanenT_2016	RUS	healthy	1	NA	stool	control	no	no	NA	NA	4726657510	48144024	male	newborn	Europe
G80264	P021772	VatanenT_2016	RUS	healthy	2	NA	stool	control	no	no	NA	NA	1836132731	18916224	female	child	Europe
G80265	P016803	VatanenT_2016	RUS	healthy	1	NA	stool	control	no	no	NA	NA	1553568946	15830342	male	newborn	Europe
G80266	E031941	VatanenT_2016	FIN	healthy	1	NA	stool	control	no	no	NA	NA	3542551332	36448332	male	newborn	Europe
G80267	T013828	VatanenT_2016	EST	fever	1	NA	stool	fever	no	yes	NA	NA	2050764903	21119572	female	newborn	Europe
G80268	E018574	VatanenT_2016	FIN	healthy	2	NA	stool	control	no	no	NA	NA	566710607	6014596	female	child	Europe
G80269	E017715	VatanenT_2016	FIN	healthy	1	NA	stool	control	no	no	NA	NA	3015693523	31008534	male	newborn	Europe
G80271	P022384	VatanenT_2016	RUS	healthy	1	NA	stool	control	no	no	NA	NA	1415153900	14668284	male	newborn	Europe
G80272	P010096	VatanenT_2016	RUS	respiratoryinf	2	NA	stool	respiratoryinf	no	yes	NA	NA	3356959123	34486158	male	child	Europe
G80273	E025671	VatanenT_2016	FIN	otitis	2	NA	stool	otitis	no	yes	NA	NA	3001834573	31015462	male	child	Europe
G80274	E030828	VatanenT_2016	FIN	healthy	2	NA	stool	control	no	no	NA	NA	3170449552	32590934	male	child	Europe
G80275	T014806	VatanenT_2016	EST	healthy	1	NA	stool	control	no	no	NA	NA	3824643801	39347572	male	newborn	Europe
G80276	E019187	VatanenT_2016	FIN	healthy	1	NA	stool	control	no	no	NA	NA	1812524613	18684260	female	newborn	Europe
G80277	T010532	VatanenT_2016	EST	healthy	0	NA	stool	control	no	no	NA	NA	1844974297	19429784	female	newborn	Europe
G80278	T006266	VatanenT_2016	EST	healthy	1	NA	stool	control	no	no	NA	NA	3507372227	36097868	male	newborn	Europe
G80279	P015163	VatanenT_2016	RUS	healthy	1	NA	stool	control	no	no	NA	NA	3005874546	30986796	male	newborn	Europe
G80280	P014605	VatanenT_2016	RUS	healthy	1	NA	stool	control	no	no	NA	NA	1976403851	20376112	female	newborn	Europe
G80281	T028183	VatanenT_2016	EST	healthy	3	NA	stool	control	no	no	NA	NA	2270512974	23431146	female	child	Europe
G80282	P020631	VatanenT_2016	RUS	healthy	2	NA	stool	control	no	no	NA	NA	2018001921	20907530	male	child	Europe
G80283	E020781	VatanenT_2016	FIN	healthy	1	NA	stool	control	no	no	NA	NA	3496839786	35975968	male	newborn	Europe
G80284	E020808	VatanenT_2016	FIN	otitis	1	NA	stool	otitis	no	yes	NA	NA	2731318005	28113758	female	newborn	Europe
G80285	E007980	VatanenT_2016	FIN	healthy	1	NA	stool	control	no	no	NA	NA	3645489490	37529138	male	newborn	Europe
G80286	T005507	VatanenT_2016	EST	otitis	2	NA	stool	otitis	no	yes	NA	NA	3378574140	34803668	male	child	Europe
G80287	P016803	VatanenT_2016	RUS	healthy	2	NA	stool	control	no	no	NA	NA	1913820676	19709032	male	child	Europe
G80288	E022960	VatanenT_2016	FIN	healthy	2	NA	stool	control	no	no	NA	NA	2832231939	29132784	male	child	Europe
G80290	P022384	VatanenT_2016	RUS	healthy	2	NA	stool	control	no	no	NA	NA	1898977181	19550220	male	child	Europe
G80291	T029687	VatanenT_2016	EST	healthy	3	NA	stool	control	no	no	NA	NA	2656589570	27348062	male	child	Europe
G80292	P007649	VatanenT_2016	RUS	healthy	0	NA	stool	control	no	no	NA	NA	3735705829	38032044	female	newborn	Europe
G80293	P000648	VatanenT_2016	RUS	healthy	2	NA	stool	control	no	no	NA	NA	3158074105	32520718	male	child	Europe
G80294	E018574	VatanenT_2016	FIN	otitis	1	NA	stool	otitis	no	yes	NA	NA	4151288020	42664268	female	newborn	Europe
G80295	P015163	VatanenT_2016	RUS	healthy	1	NA	stool	control	no	no	NA	NA	4068717704	41808480	male	newborn	Europe
G80296	E022960	VatanenT_2016	FIN	healthy	3	NA	stool	control	no	no	NA	NA	3079684978	31671746	male	child	Europe
G80297	E020781	VatanenT_2016	FIN	healthy	2	NA	stool	control	no	no	NA	NA	3096610980	31824852	male	child	Europe
G80298	E013394	VatanenT_2016	FIN	respiratoryinf	2	NA	stool	respiratoryinf	no	yes	NA	NA	1653603047	17136588	male	child	Europe
G80299	P003173	VatanenT_2016	RUS	healthy	1	NA	stool	control	no	no	NA	NA	2914352475	29951550	female	newborn	Europe
G80300	P005279	VatanenT_2016	RUS	bronchitis	0	NA	stool	bronchitis	no	yes	NA	NA	4347279600	44257876	female	newborn	Europe
G80301	T004341	VatanenT_2016	EST	healthy	3	NA	stool	control	no	no	NA	NA	3028447501	31160840	female	child	Europe
G80302	E007303	VatanenT_2016	FIN	healthy	1	NA	stool	control	no	no	NA	NA	4120210558	42330932	male	newborn	Europe
G80303	P019854	VatanenT_2016	RUS	healthy	2	NA	stool	control	no	no	NA	NA	3070980167	31592754	female	child	Europe
G80304	P003173	VatanenT_2016	RUS	healthy	1	NA	stool	control	no	no	NA	NA	2465903589	25369560	female	newborn	Europe
G80305	P017671	VatanenT_2016	RUS	bronchitis	1	NA	stool	bronchitis	no	yes	NA	NA	3682457584	38161002	male	newborn	Europe
G80306	P014839	VatanenT_2016	RUS	healthy	2	NA	stool	control	no	no	NA	NA	2984442081	30677502	female	child	Europe
G80307	P008119	VatanenT_2016	RUS	healthy	1	NA	stool	control	no	no	NA	NA	2766188593	28455834	female	newborn	Europe
G80308	P006035	VatanenT_2016	RUS	healthy	1	NA	stool	control	no	no	NA	NA	2051349959	21252606	male	newborn	Europe
G80309	E018421	VatanenT_2016	FIN	healthy	1	NA	stool	control	no	no	NA	NA	3183692170	32790040	male	newborn	Europe
G80310	P015091	VatanenT_2016	RUS	NK	1	NA	stool	NK	no	yes	NA	NA	2356990498	24487776	female	newborn	Europe
G80312	E016870	VatanenT_2016	FIN	healthy	2	NA	stool	control	no	no	NA	NA	1751345844	18214216	female	child	Europe
G80313	P008579	VatanenT_2016	RUS	healthy	1	NA	stool	control	no	no	NA	NA	3276594481	33671028	female	newborn	Europe
G80314	E022960	VatanenT_2016	FIN	otitis	1	NA	stool	otitis	no	yes	NA	NA	3389312507	34848726	male	newborn	Europe
G80315	P016803	VatanenT_2016	RUS	healthy	0	NA	stool	control	no	no	NA	NA	1805808186	18584898	male	newborn	Europe
G80316	E019349	VatanenT_2016	FIN	healthy	1	NA	stool	control	no	no	NA	NA	2544548061	26197244	male	newborn	Europe
G80317	P017743	VatanenT_2016	RUS	healthy	0	NA	stool	control	no	no	NA	NA	2679220038	27580676	female	newborn	Europe
G80318	E007303	VatanenT_2016	FIN	healthy	3	NA	stool	control	no	no	NA	NA	4177226888	42917732	male	child	Europe
G80320	E020808	VatanenT_2016	FIN	otitis	1	NA	stool	otitis	no	yes	NA	NA	2132292370	21947882	female	newborn	Europe
G80321	P008579	VatanenT_2016	RUS	healthy	1	NA	stool	control	no	no	NA	NA	3765007529	38679952	female	newborn	Europe
G80322	E002338	VatanenT_2016	FIN	healthy	2	NA	stool	control	no	no	NA	NA	2928475220	30347908	female	child	Europe
G80323	P017671	VatanenT_2016	RUS	infectiousgastroenteritis	0	NA	stool	infectiousgastroenteritis	no	yes	NA	NA	2872317262	29524708	male	newborn	Europe
G80324	P008119	VatanenT_2016	RUS	healthy	0	NA	stool	control	no	no	NA	NA	1229104323	12763254	female	newborn	Europe
G80325	P019854	VatanenT_2016	RUS	healthy	1	NA	stool	control	no	no	NA	NA	2767930821	28685762	female	newborn	Europe
G80326	P017743	VatanenT_2016	RUS	healthy	1	NA	stool	control	no	no	NA	NA	1709250358	17991648	female	newborn	Europe
G80327	P010936	VatanenT_2016	RUS	healthy	2	NA	stool	control	no	no	NA	NA	3281801086	33766330	male	child	Europe
G80328	E012124	VatanenT_2016	FIN	otitis	1	NA	stool	otitis	no	yes	NA	NA	2029846524	20907308	male	newborn	Europe
G80329	P005558	VatanenT_2016	RUS	healthy	3	NA	stool	control	no	no	NA	NA	1162289565	12044144	male	child	Europe
G80330	T012389	VatanenT_2016	EST	healthy	1	NA	stool	control	no	no	NA	NA	2700503539	27803272	male	newborn	Europe
G80331	E004781	VatanenT_2016	FIN	healthy	1	NA	stool	control	no	no	NA	NA	1710626279	17697298	female	newborn	Europe
G80333	P018832	VatanenT_2016	RUS	healthy	1	NA	stool	control	no	no	NA	NA	2433578849	25268414	female	newborn	Europe
G80334	P016803	VatanenT_2016	RUS	healthy	1	NA	stool	control	no	no	NA	NA	2129897779	21939684	male	newborn	Europe
G80335	E022960	VatanenT_2016	FIN	otitis	1	NA	stool	otitis	no	yes	NA	NA	1691554136	17527798	male	newborn	Europe
G80336	P013823	VatanenT_2016	RUS	healthy	1	NA	stool	control	no	no	NA	NA	1610790044	16728516	female	newborn	Europe
G80337	P019475	VatanenT_2016	RUS	respiratoryinf	1	NA	stool	respiratoryinf	no	yes	NA	NA	2557487912	26445848	male	newborn	Europe
G80338	T014827	VatanenT_2016	EST	healthy	1	NA	stool	control	no	no	NA	NA	3121367573	32109514	male	newborn	Europe
G80339	T026211	VatanenT_2016	EST	healthy	2	NA	stool	control	no	no	NA	NA	2540787818	26143180	male	child	Europe
G80340	T016812	VatanenT_2016	EST	healthy	1	NA	stool	control	no	no	NA	NA	3977799778	40865336	female	newborn	Europe
G80341	E019349	VatanenT_2016	FIN	healthy	1	NA	stool	control	no	no	NA	NA	2294604353	23670336	male	newborn	Europe
G80342	P020799	VatanenT_2016	RUS	healthy	1	NA	stool	control	no	no	NA	NA	1932292183	19914468	male	newborn	Europe
G80343	T012312	VatanenT_2016	EST	healthy	2	NA	stool	control	no	no	NA	NA	3306263122	34027498	male	child	Europe
G80344	P007649	VatanenT_2016	RUS	healthy	1	NA	stool	control	no	no	NA	NA	2361637309	24533084	female	newborn	Europe
G80345	P015163	VatanenT_2016	RUS	healthy	1	NA	stool	control	no	no	NA	NA	2050842180	21128224	male	newborn	Europe
G80346	E023535	VatanenT_2016	FIN	healthy	1	NA	stool	control	no	no	NA	NA	2788070924	28917780	male	newborn	Europe
G80347	E020781	VatanenT_2016	FIN	healthy	2	NA	stool	control	no	no	NA	NA	1934534803	19987594	male	child	Europe
G80348	P009880	VatanenT_2016	RUS	healthy	1	NA	stool	control	no	no	NA	NA	2187628107	22543798	male	newborn	Europe
G80350	P010936	VatanenT_2016	RUS	healthy	1	NA	stool	control	no	no	NA	NA	3078160258	31637414	male	newborn	Europe
G80351	P021772	VatanenT_2016	RUS	healthy	1	NA	stool	control	no	no	NA	NA	3705212431	38068792	female	newborn	Europe
G80352	E022960	VatanenT_2016	FIN	healthy	1	NA	stool	control	no	no	NA	NA	3114449752	32086956	male	newborn	Europe
G80353	T012138	VatanenT_2016	EST	healthy	2	NA	stool	control	no	no	NA	NA	3314663772	34080130	male	child	Europe
G80354	T013828	VatanenT_2016	EST	fever	1	NA	stool	fever	no	yes	NA	NA	1803389691	18686088	female	newborn	Europe
G80355	P021772	VatanenT_2016	RUS	healthy	1	NA	stool	control	no	no	NA	NA	2871384331	29179130	female	newborn	Europe
G80356	E017715	VatanenT_2016	FIN	healthy	1	NA	stool	control	no	no	NA	NA	4233999573	43521772	male	newborn	Europe
G80357	P003173	VatanenT_2016	RUS	healthy	1	NA	stool	control	no	no	NA	NA	2485309486	25643488	female	newborn	Europe
G80358	P005279	VatanenT_2016	RUS	healthy	1	NA	stool	control	no	no	NA	NA	2282280158	23525958	female	newborn	Europe
G80359	P010936	VatanenT_2016	RUS	healthy	1	NA	stool	control	no	no	NA	NA	1999638380	20452734	male	newborn	Europe
G80360	E014953	VatanenT_2016	FIN	otitis	1	NA	stool	otitis	no	yes	NA	NA	2208639596	22511870	male	newborn	Europe
G80361	T014806	VatanenT_2016	EST	healthy	1	NA	stool	control	no	no	NA	NA	2269136473	23326226	male	newborn	Europe
G80362	P014839	VatanenT_2016	RUS	healthy	1	NA	stool	control	no	no	NA	NA	2230307523	22760640	female	newborn	Europe
G80363	P000648	VatanenT_2016	RUS	healthy	1	NA	stool	control	no	no	NA	NA	2162818029	22080204	male	newborn	Europe
G80364	P008543	VatanenT_2016	RUS	healthy	0	NA	stool	control	no	no	NA	NA	3407351691	34848970	male	newborn	Europe
G80365	P016497	VatanenT_2016	RUS	healthy	1	NA	stool	control	no	no	NA	NA	3215029457	32759662	female	newborn	Europe
G80366	T019852	VatanenT_2016	EST	healthy	0	NA	stool	control	no	no	NA	NA	2756713953	28158036	female	newborn	Europe
G80367	T012389	VatanenT_2016	EST	bronchitis	0	NA	stool	bronchitis	no	yes	NA	NA	732530072	7571096	male	newborn	Europe
G80368	P007649	VatanenT_2016	RUS	healthy	1	NA	stool	control	no	no	NA	NA	1915386318	19581664	female	newborn	Europe
G80369	E007980	VatanenT_2016	FIN	healthy	1	NA	stool	control	no	no	NA	NA	2661513122	27123842	male	newborn	Europe
G80370	P004113	VatanenT_2016	RUS	healthy	1	NA	stool	control	no	no	NA	NA	1950181662	19942324	male	newborn	Europe
G80371	T003355	VatanenT_2016	EST	healthy	1	NA	stool	control	no	no	NA	NA	3104054495	31638498	female	newborn	Europe
G80372	P010936	VatanenT_2016	RUS	healthy	1	NA	stool	control	no	no	NA	NA	2140346886	21881566	male	newborn	Europe
G80373	T012983	VatanenT_2016	EST	healthy	1	NA	stool	control	no	no	NA	NA	2481985628	25387120	female	newborn	Europe
G80374	E016681	VatanenT_2016	FIN	otitis	1	NA	stool	otitis	no	yes	NA	NA	4319493646	44002994	male	newborn	Europe
G80375	T025415	VatanenT_2016	EST	tonsillitis	1	NA	stool	tonsillitis	no	yes	NA	NA	2185666895	22309352	male	newborn	Europe
G80376	T009717	VatanenT_2016	EST	healthy	1	NA	stool	control	no	no	NA	NA	2045439766	20900332	male	newborn	Europe
G80377	T007404	VatanenT_2016	EST	cystitis	2	NA	stool	cystitis	no	yes	NA	NA	3917162559	39987582	male	child	Europe
G80378	T005643	VatanenT_2016	EST	healthy	1	NA	stool	control	no	no	NA	NA	847608313	9232062	female	newborn	Europe
G80379	T014197	VatanenT_2016	EST	healthy	1	NA	stool	control	no	no	NA	NA	2949692648	30128762	female	newborn	Europe
G80380	T012121	VatanenT_2016	EST	healthy	3	NA	stool	control	no	no	NA	NA	2048078759	20946414	female	child	Europe
G80381	T019850	VatanenT_2016	EST	healthy	3	NA	stool	control	no	no	NA	NA	2006620065	20575634	male	child	Europe
G80382	T010520	VatanenT_2016	EST	otitis	0	NA	stool	otitis	no	yes	NA	NA	2483734838	25441594	female	newborn	Europe
G80383	P021772	VatanenT_2016	RUS	healthy	1	NA	stool	control	no	no	NA	NA	3699149844	37809598	female	newborn	Europe
G80384	T003353	VatanenT_2016	EST	healthy	1	NA	stool	control	no	no	NA	NA	3592965830	36540028	female	newborn	Europe
G80385	P007649	VatanenT_2016	RUS	healthy	2	NA	stool	control	no	no	NA	NA	2813532534	28701866	female	child	Europe
G80386	T010520	VatanenT_2016	EST	healthy	1	NA	stool	control	no	no	NA	NA	2816097027	28741406	female	newborn	Europe
G80387	E002473	VatanenT_2016	FIN	healthy	3	NA	stool	control	no	no	NA	NA	3348336054	34136926	female	child	Europe
G80388	P005558	VatanenT_2016	RUS	healthy	1	NA	stool	control	no	no	NA	NA	2629793286	26839976	male	newborn	Europe
G80389	P022222	VatanenT_2016	RUS	healthy	1	NA	stool	control	no	no	NA	NA	2092761498	21462920	female	newborn	Europe
G80390	T010520	VatanenT_2016	EST	otitis	0	NA	stool	otitis	no	yes	NA	NA	3524319281	35915348	female	newborn	Europe
G80391	P019222	VatanenT_2016	RUS	healthy	0	NA	stool	control	no	no	NA	NA	2073540635	21175090	male	newborn	Europe
G80392	P010322	VatanenT_2016	RUS	healthy	1	NA	stool	control	no	no	NA	NA	2266526895	23111128	male	newborn	Europe
G80393	T017394	VatanenT_2016	EST	healthy	1	NA	stool	control	no	no	NA	NA	1828015495	19018926	male	newborn	Europe
G80394	P007550	VatanenT_2016	RUS	healthy	0	NA	stool	control	no	no	NA	NA	1654757579	17047404	female	newborn	Europe
G80395	T024121	VatanenT_2016	EST	fever	0	NA	stool	fever	no	yes	NA	NA	2152131809	21997618	male	newborn	Europe
G80396	P010096	VatanenT_2016	RUS	healthy	1	NA	stool	control	no	no	NA	NA	2338559701	23887032	male	newborn	Europe
G80397	P020604	VatanenT_2016	RUS	healthy	2	NA	stool	control	no	no	NA	NA	3948492900	40307542	male	child	Europe
G80398	E017715	VatanenT_2016	FIN	healthy	0	NA	stool	control	no	no	NA	NA	2184641555	22641746	male	newborn	Europe
G80399	E023681	VatanenT_2016	FIN	healthy	1	NA	stool	control	no	no	NA	NA	2491792665	25410556	female	newborn	Europe
G80400	T019031	VatanenT_2016	EST	healthy	1	NA	stool	control	no	no	NA	NA	2821976515	28751316	male	newborn	Europe
G80401	T024121	VatanenT_2016	EST	otitis	1	NA	stool	otitis	no	yes	NA	NA	3162322096	32231658	male	newborn	Europe
G80402	E023839	VatanenT_2016	FIN	healthy	1	NA	stool	control	no	no	NA	NA	2968936156	30286428	female	newborn	Europe
G80403	T012389	VatanenT_2016	EST	bronchitis	1	NA	stool	bronchitis	no	yes	NA	NA	2597438219	26512558	male	newborn	Europe
G80404	P019980	VatanenT_2016	RUS	healthy	1	NA	stool	control	no	yes	NA	NA	3129854461	31970362	female	newborn	Europe
G80405	P003173	VatanenT_2016	RUS	healthy	1	NA	stool	control	no	no	NA	NA	2788216558	28490796	female	newborn	Europe
G80406	E016870	VatanenT_2016	FIN	otitis	0	NA	stool	otitis	no	yes	NA	NA	2870588095	29305582	female	newborn	Europe
G80407	P014839	VatanenT_2016	RUS	healthy	1	NA	stool	control	no	no	NA	NA	4263281522	43487388	female	newborn	Europe
G80408	T014801	VatanenT_2016	EST	healthy	1	NA	stool	control	no	no	NA	NA	2693270360	27451772	female	newborn	Europe
G80409	T000272	VatanenT_2016	EST	healthy	3	NA	stool	control	no	no	NA	NA	2514545789	25635082	male	child	Europe
G80410	P003173	VatanenT_2016	RUS	healthy	1	NA	stool	control	no	no	NA	NA	2362792026	24138840	female	newborn	Europe
G80411	T019021	VatanenT_2016	EST	healthy	1	NA	stool	control	no	no	NA	NA	1939444249	19834440	female	newborn	Europe
G80412	T017394	VatanenT_2016	EST	healthy	2	NA	stool	control	no	no	NA	NA	2895231394	29504936	male	child	Europe
G80413	P007649	VatanenT_2016	RUS	healthy	1	NA	stool	control	no	no	NA	NA	3934219258	40231498	female	newborn	Europe
G80414	E008357	VatanenT_2016	FIN	healthy	1	NA	stool	control	no	yes	NA	NA	3647428208	37171310	female	newborn	Europe
G80415	P004230	VatanenT_2016	RUS	healthy	1	NA	stool	control	no	no	NA	NA	3691042045	37616616	male	newborn	Europe
G80416	T012983	VatanenT_2016	EST	healthy	2	NA	stool	control	no	no	NA	NA	2259426689	23071510	female	child	Europe
G80417	P005135	VatanenT_2016	RUS	healthy	1	NA	stool	control	no	no	NA	NA	697893602	7174556	male	newborn	Europe
G80418	P005279	VatanenT_2016	RUS	healthy	1	NA	stool	control	no	no	NA	NA	3025341659	30938114	female	newborn	Europe
G80419	T018343	VatanenT_2016	EST	healthy	1	NA	stool	control	no	no	NA	NA	3294818959	33574082	female	newborn	Europe
G80420	E018421	VatanenT_2016	FIN	healthy	2	NA	stool	control	no	no	NA	NA	3209182639	32742710	male	child	Europe
G80421	P008543	VatanenT_2016	RUS	healthy	1	NA	stool	control	no	no	NA	NA	2576397949	26389294	male	newborn	Europe
G80422	E007743	VatanenT_2016	FIN	healthy	1	NA	stool	control	no	no	NA	NA	3224670630	32891934	male	newborn	Europe
G80423	P020631	VatanenT_2016	RUS	healthy	1	NA	stool	control	no	no	NA	NA	2004461769	20502386	male	newborn	Europe
G80424	E012971	VatanenT_2016	FIN	healthy	2	NA	stool	control	no	no	NA	NA	3094488130	31539782	male	child	Europe
G80425	T021613	VatanenT_2016	EST	cough	1	NA	stool	cough	no	yes	NA	NA	2694308375	27483764	female	newborn	Europe
G80426	P011108	VatanenT_2016	RUS	healthy	1	NA	stool	control	no	no	NA	NA	2682800195	27511964	male	newborn	Europe
G80427	E030828	VatanenT_2016	FIN	healthy	1	NA	stool	control	no	no	NA	NA	2370063407	24223640	male	newborn	Europe
G80428	P010322	VatanenT_2016	RUS	healthy	1	NA	stool	control	no	no	NA	NA	2725440404	27827410	male	newborn	Europe
G80429	T000094	VatanenT_2016	EST	healthy	1	NA	stool	control	no	no	NA	NA	2897236491	30164882	female	newborn	Europe
G80430	E024646	VatanenT_2016	FIN	otitis	0	NA	stool	otitis	no	yes	NA	NA	2565031918	26197522	male	newborn	Europe
G80431	T019853	VatanenT_2016	EST	healthy	3	NA	stool	control	no	no	NA	NA	2847967344	29088276	female	child	Europe
G80432	T014197	VatanenT_2016	EST	healthy	1	NA	stool	control	no	no	NA	NA	2721944395	27801994	female	newborn	Europe
G80433	T003950	VatanenT_2016	EST	healthy	3	NA	stool	control	no	no	NA	NA	3004263887	30683100	female	child	Europe
G80434	P005558	VatanenT_2016	RUS	healthy	1	NA	stool	control	no	no	NA	NA	2928848248	30132228	male	newborn	Europe
G80435	T006266	VatanenT_2016	EST	otitis	2	NA	stool	otitis	no	yes	NA	NA	2458232489	25111320	male	child	Europe
G80436	P016497	VatanenT_2016	RUS	healthy	1	NA	stool	control	no	no	NA	NA	722490633	7387046	female	newborn	Europe
G80437	E009676	VatanenT_2016	FIN	otitis	1	NA	stool	otitis	no	yes	NA	NA	2640048941	26891222	female	newborn	Europe
G80438	E017049	VatanenT_2016	FIN	healthy	0	NA	stool	control	no	no	NA	NA	1489596710	15604068	male	newborn	Europe
G80439	P011108	VatanenT_2016	RUS	healthy	1	NA	stool	control	no	no	NA	NA	3367093070	34317552	male	newborn	Europe
G80440	T017419	VatanenT_2016	EST	healthy	1	NA	stool	control	no	no	NA	NA	2563691971	26129450	female	newborn	Europe
G80441	P004230	VatanenT_2016	RUS	healthy	1	NA	stool	control	no	no	NA	NA	2609508233	27067704	male	newborn	Europe
G80444	E030828	VatanenT_2016	FIN	otitis	1	NA	stool	otitis	no	yes	NA	NA	1998900941	20374160	male	newborn	Europe
G80445	T000461	VatanenT_2016	EST	healthy	1	NA	stool	control	no	no	NA	NA	3013709228	31237262	male	newborn	Europe
G80446	E006871	VatanenT_2016	FIN	otitis	0	NA	stool	otitis	no	yes	NA	NA	2777949491	28299546	female	newborn	Europe
G80447	E012115	VatanenT_2016	FIN	healthy	0	NA	stool	control	no	no	NA	NA	3409368847	34744586	male	newborn	Europe
G80448	E034885	VatanenT_2016	FIN	cough	2	NA	stool	cough	no	yes	NA	NA	3462107913	35259264	female	child	Europe
G80449	P004230	VatanenT_2016	RUS	healthy	1	NA	stool	control	no	no	NA	NA	2486045061	25391708	male	newborn	Europe
G80450	E007743	VatanenT_2016	FIN	healthy	1	NA	stool	control	no	no	NA	NA	2941954960	29996228	male	newborn	Europe
G80451	P008939	VatanenT_2016	RUS	healthy	0	NA	stool	control	no	no	NA	NA	2493205062	25481796	female	newborn	Europe
G80452	T006266	VatanenT_2016	EST	healthy	1	NA	stool	control	no	no	NA	NA	2494161665	25482080	male	newborn	Europe
G80453	T022883	VatanenT_2016	EST	healthy	0	NA	stool	control	no	no	NA	NA	1971788665	20589692	male	newborn	Europe
G80454	E007303	VatanenT_2016	FIN	bronchitis	0	NA	stool	bronchitis	no	yes	NA	NA	2558105984	26079756	male	newborn	Europe
G80455	E002473	VatanenT_2016	FIN	healthy	0	NA	stool	control	no	no	NA	NA	1763274747	18327734	female	newborn	Europe
G80456	T008246	VatanenT_2016	EST	healthy	0	NA	stool	control	no	no	NA	NA	2041495741	21235240	female	newborn	Europe
G80457	T016811	VatanenT_2016	EST	healthy	0	NA	stool	control	no	no	NA	NA	1449641378	15552292	male	newborn	Europe
G80458	T000094	VatanenT_2016	EST	pyelonephritis	1	NA	stool	pyelonephritis	no	yes	NA	NA	2651832329	28150172	female	newborn	Europe
G80459	T002534	VatanenT_2016	EST	healthy	0	NA	stool	control	no	no	NA	NA	649447167	6980140	male	newborn	Europe
G80460	E015378	VatanenT_2016	FIN	healthy	0	NA	stool	control	no	no	NA	NA	2852168317	29558908	female	newborn	Europe
G80461	E002681	VatanenT_2016	FIN	healthy	1	NA	stool	control	no	no	NA	NA	1853318036	19661748	female	newborn	Europe
G80462	P005279	VatanenT_2016	RUS	healthy	1	NA	stool	control	no	no	NA	NA	1961301879	20967426	female	newborn	Europe
G80464	T003355	VatanenT_2016	EST	healthy	0	NA	stool	control	no	no	NA	NA	1325668442	14160540	female	newborn	Europe
G80465	E022083	VatanenT_2016	FIN	healthy	0	NA	stool	control	no	no	NA	NA	1948373479	20171236	male	newborn	Europe
G80466	T000094	VatanenT_2016	EST	pyelonephritis	1	NA	stool	pyelonephritis	no	yes	NA	NA	4234907817	44989888	female	newborn	Europe
G80467	T000461	VatanenT_2016	EST	healthy	0	NA	stool	control	no	no	NA	NA	2816148528	29786988	male	newborn	Europe
G80468	E030828	VatanenT_2016	FIN	healthy	0	NA	stool	control	no	no	NA	NA	3625661578	36746614	male	newborn	Europe
G80469	E004781	VatanenT_2016	FIN	otitis	1	NA	stool	otitis	no	yes	NA	NA	2885954179	29965618	female	newborn	Europe
G80470	P003435	VatanenT_2016	RUS	healthy	0	NA	stool	control	no	no	NA	NA	2901344163	29881464	male	newborn	Europe
G80471	T000094	VatanenT_2016	EST	pyelonephritis	0	NA	stool	pyelonephritis	no	yes	NA	NA	2528418546	26681138	female	newborn	Europe
G80472	T007748	VatanenT_2016	EST	pyelonephritis	0	NA	stool	pyelonephritis	no	yes	NA	NA	727535388	7951736	male	newborn	Europe
G80474	E023535	VatanenT_2016	FIN	healthy	0	NA	stool	control	no	no	NA	NA	1475147857	15407080	male	newborn	Europe
G80475	E004080	VatanenT_2016	FIN	healthy	0	NA	stool	control	no	no	NA	NA	3995431603	41330676	male	newborn	Europe
G80476	T002534	VatanenT_2016	EST	healthy	1	NA	stool	control	no	no	NA	NA	3288944918	34085324	male	newborn	Europe
G80477	E004781	VatanenT_2016	FIN	otitis	1	NA	stool	otitis	no	yes	NA	NA	2857572659	29729344	female	newborn	Europe
G80478	P001363	VatanenT_2016	RUS	healthy	0	NA	stool	control	no	no	NA	NA	1550468289	16231894	male	newborn	Europe
G80479	T000461	VatanenT_2016	EST	healthy	0	NA	stool	control	no	no	NA	NA	4161074215	42844654	male	newborn	Europe
G80480	T003950	VatanenT_2016	EST	healthy	0	NA	stool	control	no	no	NA	NA	1441635784	15590902	female	newborn	Europe
G80481	T021613	VatanenT_2016	EST	healthy	0	NA	stool	control	no	no	NA	NA	2173460950	22588814	female	newborn	Europe
G80482	E002473	VatanenT_2016	FIN	healthy	1	NA	stool	control	no	no	NA	NA	4275582694	44263486	female	newborn	Europe
G80483	E004781	VatanenT_2016	FIN	healthy	0	NA	stool	control	no	no	NA	NA	2789144461	28938644	female	newborn	Europe
G80484	T009280	VatanenT_2016	EST	healthy	0	NA	stool	control	no	no	NA	NA	2387397814	24764834	female	newborn	Europe
G80485	E004934	VatanenT_2016	FIN	healthy	1	NA	stool	control	no	no	NA	NA	2318137184	24136538	female	newborn	Europe
G80486	P005279	VatanenT_2016	RUS	healthy	2	NA	stool	control	no	no	NA	NA	2891747304	29803560	female	child	Europe
G80487	T005999	VatanenT_2016	EST	healthy	0	NA	stool	control	no	no	NA	NA	3236057133	33635208	male	newborn	Europe
G80488	T005999	VatanenT_2016	EST	healthy	0	NA	stool	control	no	no	NA	NA	2429075688	25323990	male	newborn	Europe
G80489	T019852	VatanenT_2016	EST	healthy	0	NA	stool	control	no	no	NA	NA	4877021073	50206866	female	newborn	Europe
G80490	E002338	VatanenT_2016	FIN	healthy	0	NA	stool	control	no	no	NA	NA	1725116456	17957622	female	newborn	Europe
G80491	E016148	VatanenT_2016	FIN	bronchitis	0	NA	stool	bronchitis	no	yes	NA	NA	1338512026	14462618	female	newborn	Europe
G80492	T023390	VatanenT_2016	EST	healthy	0	NA	stool	control	no	no	NA	NA	3270882026	33852778	female	newborn	Europe
G80493	E015208	VatanenT_2016	FIN	healthy	0	NA	stool	control	no	no	NA	NA	3043201659	31457264	male	newborn	Europe
G80494	P004230	VatanenT_2016	RUS	healthy	0	NA	stool	control	no	no	NA	NA	2141440374	22317052	male	newborn	Europe
G80495	T006288	VatanenT_2016	EST	healthy	0	NA	stool	control	no	no	NA	NA	2867880557	30376452	male	newborn	Europe
G80496	E008437	VatanenT_2016	FIN	otitis	0	NA	stool	otitis	no	yes	NA	NA	667144425	7206492	female	newborn	Europe
G80497	T007748	VatanenT_2016	EST	healthy	0	NA	stool	control	no	no	NA	NA	651479852	7108878	male	newborn	Europe
G80498	E002473	VatanenT_2016	FIN	healthy	0	NA	stool	control	no	no	NA	NA	2982103014	30978000	female	newborn	Europe
G80499	E025671	VatanenT_2016	FIN	healthy	0	NA	stool	control	no	no	NA	NA	3960143285	41022386	male	newborn	Europe
G80500	T016548	VatanenT_2016	EST	healthy	0	NA	stool	control	no	no	NA	NA	1837836284	19074696	female	newborn	Europe
G80501	E029796	VatanenT_2016	FIN	healthy	0	NA	stool	control	no	no	NA	NA	1448076747	15575328	male	newborn	Europe
G80502	P015163	VatanenT_2016	RUS	healthy	0	NA	stool	control	no	no	NA	NA	1789222148	18661482	male	newborn	Europe
G80503	T000272	VatanenT_2016	EST	otitis	0	NA	stool	otitis	no	yes	NA	NA	2577749289	26749852	male	newborn	Europe
G80505	E022083	VatanenT_2016	FIN	healthy	0	NA	stool	control	no	no	NA	NA	3604812505	36406346	male	newborn	Europe
G80506	E003393	VatanenT_2016	FIN	healthy	0	NA	stool	control	no	no	NA	NA	1062220702	11504552	female	newborn	Europe
G80507	T008025	VatanenT_2016	EST	otitis	0	NA	stool	otitis	no	yes	NA	NA	2317232375	24011016	male	newborn	Europe
G80508	T005643	VatanenT_2016	EST	healthy	0	NA	stool	control	no	no	NA	NA	2666256910	27763030	female	newborn	Europe
G80509	T012312	VatanenT_2016	EST	healthy	0	NA	stool	control	no	no	NA	NA	3163309509	32789058	male	newborn	Europe
G80510	T016811	VatanenT_2016	EST	healthy	1	NA	stool	control	no	no	NA	NA	2899925418	30051772	male	newborn	Europe
G80511	T000094	VatanenT_2016	EST	pyelonephritis	0	NA	stool	pyelonephritis	no	yes	NA	NA	3306455160	35161950	female	newborn	Europe
G80512	E007303	VatanenT_2016	FIN	bronchitis	0	NA	stool	bronchitis	no	yes	NA	NA	3674231244	38029380	male	newborn	Europe
G80513	E002338	VatanenT_2016	FIN	pyelonefritis	1	NA	stool	pyelonefritis	no	yes	NA	NA	2729012573	28329568	female	newborn	Europe
G80514	E004934	VatanenT_2016	FIN	healthy	0	NA	stool	control	no	no	NA	NA	1623475838	17175582	female	newborn	Europe
G80515	T009909	VatanenT_2016	EST	healthy	0	NA	stool	control	no	no	NA	NA	1031888778	10949402	male	newborn	Europe
G80516	T019021	VatanenT_2016	EST	healthy	0	NA	stool	control	no	no	NA	NA	2443280317	25434616	female	newborn	Europe
G80517	T007750	VatanenT_2016	EST	healthy	0	NA	stool	control	no	no	NA	NA	2690735034	27949994	female	newborn	Europe
G80518	E020808	VatanenT_2016	FIN	otitis	1	NA	stool	otitis	no	yes	NA	NA	2256432609	23403874	female	newborn	Europe
G80520	E007303	VatanenT_2016	FIN	healthy	0	NA	stool	control	no	no	NA	NA	3019869265	31288092	male	newborn	Europe
G80521	T006288	VatanenT_2016	EST	pneumonia	0	NA	stool	pneumonia	no	yes	NA	NA	2993745537	31714400	male	newborn	Europe
G80522	E004781	VatanenT_2016	FIN	healthy	0	NA	stool	control	no	no	NA	NA	920905585	9920382	female	newborn	Europe
G80523	T009909	VatanenT_2016	EST	healthy	0	NA	stool	control	no	no	NA	NA	1121558884	12066928	male	newborn	Europe
G80524	T019031	VatanenT_2016	EST	healthy	0	NA	stool	control	no	no	NA	NA	3486263449	36158948	male	newborn	Europe
G80525	T003950	VatanenT_2016	EST	healthy	0	NA	stool	control	no	no	NA	NA	2441224565	26071792	female	newborn	Europe
G80526	P020631	VatanenT_2016	RUS	healthy	2	NA	stool	control	no	no	NA	NA	4034559058	41574650	male	child	Europe
G80527	E002681	VatanenT_2016	FIN	otitis	0	NA	stool	otitis	no	yes	NA	NA	3709862137	38432530	female	newborn	Europe
G80528	E008241	VatanenT_2016	FIN	healthy	0	NA	stool	control	no	no	NA	NA	1428590169	14781072	male	newborn	Europe
G80529	T007748	VatanenT_2016	EST	healthy	0	NA	stool	control	no	no	NA	NA	2743957756	28456168	male	newborn	Europe
G80530	E006871	VatanenT_2016	FIN	healthy	0	NA	stool	control	no	no	NA	NA	3410006731	35302212	female	newborn	Europe
G80531	T009275	VatanenT_2016	EST	bronchitis	0	NA	stool	bronchitis	no	yes	NA	NA	2737645942	28410714	female	newborn	Europe
G80532	T018343	VatanenT_2016	EST	healthy	0	NA	stool	control	no	no	NA	NA	4255101399	44053718	female	newborn	Europe
G80533	E002825	VatanenT_2016	FIN	otitis	0	NA	stool	otitis	no	yes	NA	NA	3172253031	32920882	male	newborn	Europe
G80534	P009291	VatanenT_2016	RUS	healthy	2	NA	stool	control	no	no	NA	NA	2072990862	21520178	male	child	Europe
G80535	E006871	VatanenT_2016	FIN	healthy	0	NA	stool	control	no	no	NA	NA	1612955925	17268872	female	newborn	Europe
G80536	T009275	VatanenT_2016	EST	healthy	0	NA	stool	control	no	no	NA	NA	1819727335	18805890	female	newborn	Europe
G80537	E002338	VatanenT_2016	FIN	pyelonefritis	1	NA	stool	pyelonefritis	no	yes	NA	NA	2847987575	29507946	female	newborn	Europe
G80538	E002338	VatanenT_2016	FIN	healthy	0	NA	stool	control	no	no	NA	NA	3760339672	38925796	female	newborn	Europe
G80539	E017049	VatanenT_2016	FIN	otitis	0	NA	stool	otitis	no	yes	NA	NA	3290486595	34008884	male	newborn	Europe
G80540	T014575	VatanenT_2016	EST	healthy	0	NA	stool	control	no	no	NA	NA	1947411132	20244942	male	newborn	Europe
G80541	E002338	VatanenT_2016	FIN	healthy	0	NA	stool	control	no	no	NA	NA	1060825575	11486852	female	newborn	Europe
G80542	T003745	VatanenT_2016	EST	healthy	1	NA	stool	control	no	no	NA	NA	2184305479	22638294	female	newborn	Europe
G80543	T008025	VatanenT_2016	EST	healthy	0	NA	stool	control	no	no	NA	NA	1284372443	13633106	male	newborn	Europe
G80545	E009676	VatanenT_2016	FIN	healthy	0	NA	stool	control	no	no	NA	NA	1788545452	18554946	female	newborn	Europe
G80547	E015378	VatanenT_2016	FIN	healthy	0	NA	stool	control	no	no	NA	NA	3942983537	40867440	female	newborn	Europe
G80548	E004071	VatanenT_2016	FIN	healthy	1	NA	stool	control	no	no	NA	NA	4011958345	41535388	female	newborn	Europe
G80550	P019475	VatanenT_2016	RUS	healthy	1	NA	stool	control	no	no	NA	NA	1714707630	17732540	male	newborn	Europe
G80552	E008437	VatanenT_2016	FIN	healthy	0	NA	stool	control	no	no	NA	NA	2763904551	28450054	female	newborn	Europe
G80553	E018574	VatanenT_2016	FIN	healthy	0	NA	stool	control	no	no	NA	NA	651740041	6886760	female	newborn	Europe
G80554	E004080	VatanenT_2016	FIN	healthy	0	NA	stool	control	no	no	NA	NA	900547807	9309584	male	newborn	Europe
G80555	E020808	VatanenT_2016	FIN	healthy	0	NA	stool	control	no	no	NA	NA	1761795111	18166820	female	newborn	Europe
G80556	E025830	VatanenT_2016	FIN	healthy	0	NA	stool	control	no	no	NA	NA	4586893026	46985956	male	newborn	Europe
G80557	P004230	VatanenT_2016	RUS	healthy	1	NA	stool	control	no	no	NA	NA	5621608326	57342704	male	newborn	Europe
G80558	P008579	VatanenT_2016	RUS	healthy	1	NA	stool	control	no	no	NA	NA	3577559506	36551312	female	newborn	Europe
G80560	E019187	VatanenT_2016	FIN	healthy	0	NA	stool	control	no	no	NA	NA	5161987545	51893108	female	newborn	Europe
G80561	E004080	VatanenT_2016	FIN	healthy	0	NA	stool	control	no	no	NA	NA	881709815	9101480	male	newborn	Europe
G80562	E005804	VatanenT_2016	FIN	otitis	0	NA	stool	otitis	no	yes	NA	NA	557577942	5750356	male	newborn	Europe
G80563	E033156	VatanenT_2016	FIN	healthy	0	NA	stool	control	no	no	NA	NA	878922687	9095376	male	newborn	Europe
G80564	P010322	VatanenT_2016	RUS	healthy	0	NA	stool	control	no	no	NA	NA	2581385776	26325380	male	newborn	Europe
G80565	P013701	VatanenT_2016	RUS	healthy	0	NA	stool	control	no	no	NA	NA	2389433190	24456668	male	newborn	Europe
G80566	E024646	VatanenT_2016	FIN	healthy	0	NA	stool	control	no	no	NA	NA	4154731398	42259984	male	newborn	Europe
G80567	E009667	VatanenT_2016	FIN	healthy	0	NA	stool	control	no	no	NA	NA	1559457190	16105314	female	newborn	Europe
G80568	E019349	VatanenT_2016	FIN	healthy	0	NA	stool	control	no	no	NA	NA	524429852	5567354	male	newborn	Europe
G80569	E019793	VatanenT_2016	FIN	healthy	0	NA	stool	control	no	no	NA	NA	903539006	9381994	male	newborn	Europe
G80570	E023535	VatanenT_2016	FIN	healthy	0	NA	stool	control	no	no	NA	NA	747664174	7727194	male	newborn	Europe
G80571	P013960	VatanenT_2016	RUS	healthy	0	NA	stool	control	no	no	NA	NA	2799107249	28025578	male	newborn	Europe
G80572	E025912	VatanenT_2016	FIN	healthy	0	NA	stool	control	no	no	NA	NA	1296971370	13399348	female	newborn	Europe
G80573	E019349	VatanenT_2016	FIN	otitis	0	NA	stool	otitis	no	yes	NA	NA	1691470043	17862228	male	newborn	Europe
G80574	E004781	VatanenT_2016	FIN	otitis	0	NA	stool	otitis	no	yes	NA	NA	2182725722	22722228	female	newborn	Europe
G80575	E020781	VatanenT_2016	FIN	healthy	0	NA	stool	control	no	no	NA	NA	702860595	7266118	male	newborn	Europe
G80576	T016234	VatanenT_2016	EST	healthy	0	NA	stool	control	no	no	NA	NA	478030406	5000034	male	newborn	Europe
G80577	P000648	VatanenT_2016	RUS	infectiousgastroenteritis	0	NA	stool	infectiousgastroenteritis	no	yes	NA	NA	784986672	8146840	male	newborn	Europe
G80578	E007743	VatanenT_2016	FIN	healthy	0	NA	stool	control	no	no	NA	NA	1347869253	13896462	male	newborn	Europe
G80579	T004341	VatanenT_2016	EST	healthy	0	NA	stool	control	no	no	NA	NA	840259481	8663468	female	newborn	Europe
G80580	E003393	VatanenT_2016	FIN	healthy	0	NA	stool	control	no	no	NA	NA	1437169039	14859482	female	newborn	Europe
G80581	E023839	VatanenT_2016	FIN	otitis	0	NA	stool	otitis	no	yes	NA	NA	867351841	9011856	female	newborn	Europe
G80582	T013832	VatanenT_2016	EST	suspinf	0	NA	stool	suspinf	no	yes	NA	NA	955225733	9927148	male	newborn	Europe
G80583	P004847	VatanenT_2016	RUS	respiratoryinf	0	NA	stool	respiratoryinf	no	yes	NA	NA	768680367	8008708	female	newborn	Europe
G80584	E009020	VatanenT_2016	FIN	otitis	0	NA	stool	otitis	no	yes	NA	NA	1676524214	17295434	female	newborn	Europe
G80585	T004341	VatanenT_2016	EST	healthy	0	NA	stool	control	no	no	NA	NA	1001924514	10327994	female	newborn	Europe
G80587	E017049	VatanenT_2016	FIN	healthy	0	NA	stool	control	no	no	NA	NA	1754372137	18149772	male	newborn	Europe
G80588	T012983	VatanenT_2016	EST	healthy	0	NA	stool	control	no	no	NA	NA	1234381787	12768084	female	newborn	Europe
G80589	P008633	VatanenT_2016	RUS	healthy	0	NA	stool	control	no	no	NA	NA	887152680	9145934	female	newborn	Europe
G80590	E008241	VatanenT_2016	FIN	otitis	0	NA	stool	otitis	no	yes	NA	NA	1868382455	19293362	male	newborn	Europe
G80591	T014825	VatanenT_2016	EST	healthy	0	NA	stool	control	no	no	NA	NA	1321781121	13635700	male	newborn	Europe
G80592	T008247	VatanenT_2016	EST	pyelonephritis	0	NA	stool	pyelonephritis	no	yes	NA	NA	830953346	8575128	male	newborn	Europe
G80593	E012393	VatanenT_2016	FIN	healthy	0	NA	stool	control	no	no	NA	NA	1331822288	13726050	male	newborn	Europe
G80594	T005643	VatanenT_2016	EST	healthy	0	NA	stool	control	no	no	NA	NA	341274339	3696426	female	newborn	Europe
G80595	P003825	VatanenT_2016	RUS	healthy	1	NA	stool	control	no	no	NA	NA	776915683	8046164	male	newborn	Europe
G80596	E008241	VatanenT_2016	FIN	otitis	0	NA	stool	otitis	no	yes	NA	NA	840245631	8697758	male	newborn	Europe
G80598	T002534	VatanenT_2016	EST	healthy	0	NA	stool	control	no	no	NA	NA	1555743125	16166836	male	newborn	Europe
G80599	T006266	VatanenT_2016	EST	healthy	0	NA	stool	control	no	no	NA	NA	600680089	6230310	male	newborn	Europe
G80601	T019852	VatanenT_2016	EST	healthy	0	NA	stool	control	no	no	NA	NA	715966459	7423350	female	newborn	Europe
G80602	E008241	VatanenT_2016	FIN	otitis	0	NA	stool	otitis	no	yes	NA	NA	1193321126	12335308	male	newborn	Europe
G80603	T017419	VatanenT_2016	EST	healthy	0	NA	stool	control	no	no	NA	NA	612312113	6336168	female	newborn	Europe
G80604	T008246	VatanenT_2016	EST	healthy	0	NA	stool	control	no	no	NA	NA	866911724	9068736	female	newborn	Europe
G80605	T008247	VatanenT_2016	EST	healthy	0	NA	stool	control	no	no	NA	NA	1290560072	13387838	male	newborn	Europe
G80606	P009880	VatanenT_2016	RUS	healthy	0	NA	stool	control	no	no	NA	NA	3522778143	36254106	male	newborn	Europe
G80608	E018421	VatanenT_2016	FIN	healthy	0	NA	stool	control	no	no	NA	NA	1427774798	14733686	male	newborn	Europe
G80609	T019850	VatanenT_2016	EST	healthy	0	NA	stool	control	no	no	NA	NA	442630040	4721690	male	newborn	Europe
G80610	E015378	VatanenT_2016	FIN	healthy	0	NA	stool	control	no	no	NA	NA	1144023248	11865636	female	newborn	Europe
G80611	E029310	VatanenT_2016	FIN	healthy	0	NA	stool	control	no	no	NA	NA	830928803	8572374	male	newborn	Europe
G80612	E013394	VatanenT_2016	FIN	healthy	0	NA	stool	control	no	no	NA	NA	1631825318	16821480	male	newborn	Europe
G80613	P020604	VatanenT_2016	RUS	healthy	1	NA	stool	control	no	no	NA	NA	2013276553	21125006	male	newborn	Europe
G80614	E008643	VatanenT_2016	FIN	healthy	0	NA	stool	control	no	no	NA	NA	4214082627	43843806	female	newborn	Europe
G80615	T005507	VatanenT_2016	EST	healthy	0	NA	stool	control	no	no	NA	NA	3438772317	35113962	male	newborn	Europe
G80616	E018574	VatanenT_2016	FIN	healthy	0	NA	stool	control	no	no	NA	NA	506375360	5390488	female	newborn	Europe
G80619	P010936	VatanenT_2016	RUS	healthy	1	NA	stool	control	no	no	NA	NA	6229095019	62482038	male	newborn	Europe
G80620	E008643	VatanenT_2016	FIN	healthy	0	NA	stool	control	no	no	NA	NA	961029390	9868550	female	newborn	Europe
G80621	E002681	VatanenT_2016	FIN	otitis	0	NA	stool	otitis	no	yes	NA	NA	871164864	8975840	female	newborn	Europe
G80623	E025912	VatanenT_2016	FIN	otitis	0	NA	stool	otitis	no	yes	NA	NA	1110254093	11442954	female	newborn	Europe
G80624	P000648	VatanenT_2016	RUS	healthy	1	NA	stool	control	no	no	NA	NA	2644661860	27167074	male	newborn	Europe
G88690	HV531	SchirmerM_2016	NLD	healthy	23	20.94	stool	control	no	no	NA	NA	3112600441	31876870	female	adult	Europe
G88691	HV532	SchirmerM_2016	NLD	healthy	23	23.27	stool	control	no	no	NA	NA	2598517890	26063474	male	adult	Europe
G88692	HV533	SchirmerM_2016	NLD	healthy	24	20.05	stool	control	no	no	NA	NA	2753920126	27677269	female	adult	Europe
G88693	HV534	SchirmerM_2016	NLD	healthy	22	24.44	stool	control	no	no	NA	NA	2939890263	29737497	male	adult	Europe
G88700	HV305	SchirmerM_2016	NLD	healthy	23	22.79	stool	control	no	no	NA	NA	3708740713	37904183	female	adult	Europe
G88701	HV352	SchirmerM_2016	NLD	healthy	25	25.93	stool	control	no	no	NA	NA	3997479962	40772604	male	adult	Europe
G88703	HV374	SchirmerM_2016	NLD	healthy	45	23.77	stool	control	no	no	NA	NA	2932027273	29610392	male	adult	Europe
G88704	HV404	SchirmerM_2016	NLD	healthy	26	20.23	stool	control	no	no	NA	NA	3018104453	30459851	male	adult	Europe
G88705	HV407	SchirmerM_2016	NLD	healthy	33	20.76	stool	control	no	no	NA	NA	3361810318	33792768	female	adult	Europe
G88707	HV050	SchirmerM_2016	NLD	healthy	19	24.68	stool	control	no	no	NA	NA	2460200366	24901095	female	schoolage	Europe
G88708	HV090	SchirmerM_2016	NLD	healthy	19	22.2	stool	control	no	no	NA	NA	2511049308	25242633	female	schoolage	Europe
G88709	HV056	SchirmerM_2016	NLD	healthy	19	18.62	stool	control	no	no	NA	NA	1842056891	18659942	female	schoolage	Europe
G88710	HV074	SchirmerM_2016	NLD	healthy	22	NA	stool	control	no	no	NA	NA	2830217295	28639467	female	adult	Europe
G88711	HV057	SchirmerM_2016	NLD	healthy	22	21.6	stool	control	no	no	NA	NA	2445215896	24747295	male	adult	Europe
G88712	HV100	SchirmerM_2016	NLD	healthy	32	28.05	stool	control	no	no	NA	NA	2687060917	26973968	male	adult	Europe
G88713	HV068	SchirmerM_2016	NLD	healthy	23	20.9	stool	control	no	no	NA	NA	1497106985	15266184	female	adult	Europe
G88716	HV121	SchirmerM_2016	NLD	healthy	19	22.53	stool	control	no	no	NA	NA	2271301296	23198250	male	schoolage	Europe
G88718	HV080	SchirmerM_2016	NLD	healthy	22	21.68	stool	control	no	no	NA	NA	2156279544	21819712	male	adult	Europe
G88720	HV078	SchirmerM_2016	NLD	healthy	20	22.6	stool	control	no	no	NA	NA	2615076499	26397917	male	adult	Europe
G88721	HV140	SchirmerM_2016	NLD	healthy	27	24.11	stool	control	no	no	NA	NA	2125064199	21707156	male	adult	Europe
G88722	HV103	SchirmerM_2016	NLD	healthy	22	21.56	stool	control	no	no	NA	NA	2503071641	25114719	female	adult	Europe
G88723	HV126	SchirmerM_2016	NLD	healthy	61	19.62	stool	control	no	no	NA	NA	2425046368	24381561	male	adult	Europe
G88724	HV110	SchirmerM_2016	NLD	healthy	20	22.53	stool	control	no	no	NA	NA	2044018331	20515193	female	adult	Europe
G88725	HV026	SchirmerM_2016	NLD	healthy	22	23.89	stool	control	no	no	NA	NA	2619318307	26490662	female	adult	Europe
G88726	HV102	SchirmerM_2016	NLD	healthy	20	24.81	stool	control	no	no	NA	NA	1853445051	18707912	male	adult	Europe
G88727	HV108	SchirmerM_2016	NLD	healthy	19	24.74	stool	control	no	no	NA	NA	2442718661	24954932	female	schoolage	Europe
G88728	HV104	SchirmerM_2016	NLD	healthy	26	26.03	stool	control	no	no	NA	NA	2385398948	23930770	male	adult	Europe
G88729	HV116	SchirmerM_2016	NLD	healthy	23	23.04	stool	control	no	no	NA	NA	1938852025	19577339	male	adult	Europe
G88731	HV144	SchirmerM_2016	NLD	healthy	27	24.46	stool	control	no	no	NA	NA	2925812284	29395706	female	adult	Europe
G88732	HV119	SchirmerM_2016	NLD	healthy	20	20.96	stool	control	no	no	NA	NA	2312003838	23377558	female	adult	Europe
G88733	HV136	SchirmerM_2016	NLD	healthy	19	24.51	stool	control	no	no	NA	NA	2682243574	27102022	female	schoolage	Europe
G88734	HV109	SchirmerM_2016	NLD	healthy	23	NA	stool	control	no	no	NA	NA	2259818362	23016407	female	adult	Europe
G88735	HV148	SchirmerM_2016	NLD	healthy	19	24.86	stool	control	no	no	NA	NA	2254872064	22641478	male	schoolage	Europe
G88736	HV120	SchirmerM_2016	NLD	healthy	21	28.91	stool	control	no	no	NA	NA	2408519191	24223019	female	adult	Europe
G88737	HV112	SchirmerM_2016	NLD	healthy	20	24.03	stool	control	no	no	NA	NA	2429355174	24572264	female	adult	Europe
G88738	HV087	SchirmerM_2016	NLD	healthy	26	21.01	stool	control	no	no	NA	NA	2137956704	21698228	female	adult	Europe
G88740	HV039	SchirmerM_2016	NLD	healthy	21	24.98	stool	control	no	no	NA	NA	2492755085	25202115	male	adult	Europe
G88741	HV053	SchirmerM_2016	NLD	healthy	19	18.04	stool	control	no	no	NA	NA	3293308473	33167678	female	schoolage	Europe
G88743	HV045	SchirmerM_2016	NLD	healthy	19	22.64	stool	control	no	no	NA	NA	2083869239	21223883	male	schoolage	Europe
G88744	HV044	SchirmerM_2016	NLD	healthy	19	20.43	stool	control	no	no	NA	NA	2431346763	24596741	female	schoolage	Europe
G88745	HV042	SchirmerM_2016	NLD	healthy	19	18.13	stool	control	no	no	NA	NA	3667623183	36917768	female	schoolage	Europe
G88746	HV055	SchirmerM_2016	NLD	healthy	23	23.84	stool	control	no	no	NA	NA	3573740481	35929006	male	adult	Europe
G88748	HV030	SchirmerM_2016	NLD	healthy	25	21.99	stool	control	no	no	NA	NA	2705065006	27308409	female	adult	Europe
G88749	HV293	SchirmerM_2016	NLD	healthy	21	22.77	stool	control	no	no	NA	NA	3439614685	34599084	female	adult	Europe
G88751	HV307	SchirmerM_2016	NLD	healthy	64	25.71	stool	control	no	no	NA	NA	2907890725	29332178	female	adult	Europe
G88753	HV054	SchirmerM_2016	NLD	healthy	18	19.32	stool	control	no	no	NA	NA	2165716840	21732545	male	schoolage	Europe
G88755	HV022	SchirmerM_2016	NLD	healthy	20	19.48	stool	control	no	no	NA	NA	2851425603	28796803	female	adult	Europe
G88757	HV233	SchirmerM_2016	NLD	healthy	24	22.99	stool	control	no	no	NA	NA	2971947936	30223648	female	adult	Europe
G88759	HV235	SchirmerM_2016	NLD	healthy	24	21.47	stool	control	no	no	NA	NA	3232996043	32708984	female	adult	Europe
G88760	HV310	SchirmerM_2016	NLD	healthy	20	23.94	stool	control	no	no	NA	NA	2771440356	27889302	male	adult	Europe
G88761	HV001	SchirmerM_2016	NLD	healthy	27	22.09	stool	control	no	no	NA	NA	2305483768	23324340	male	adult	Europe
G88762	HV002	SchirmerM_2016	NLD	healthy	26	21.46	stool	control	no	no	NA	NA	2422533092	24455697	male	adult	Europe
G88763	HV003	SchirmerM_2016	NLD	healthy	24	22.72	stool	control	no	no	NA	NA	2460406339	24726550	female	adult	Europe
G88764	HV004	SchirmerM_2016	NLD	healthy	20	21.72	stool	control	no	no	NA	NA	3372921083	33835337	female	adult	Europe
G88765	HV006	SchirmerM_2016	NLD	healthy	24	20.55	stool	control	no	no	NA	NA	3554605787	35802272	female	adult	Europe
G88766	HV008	SchirmerM_2016	NLD	healthy	25	22.84	stool	control	no	no	NA	NA	2619151453	26443001	male	adult	Europe
G88767	HV007	SchirmerM_2016	NLD	healthy	23	23.6	stool	control	no	no	NA	NA	2695479756	27216792	male	adult	Europe
G88768	HV012	SchirmerM_2016	NLD	healthy	22	20.38	stool	control	no	no	NA	NA	2707340640	27343974	female	adult	Europe
G88769	HV005	SchirmerM_2016	NLD	healthy	22	20.2	stool	control	no	no	NA	NA	3027639627	30462893	female	adult	Europe
G88770	HV015	SchirmerM_2016	NLD	healthy	26	23.2	stool	control	no	no	NA	NA	2568155629	26169835	male	adult	Europe
G88771	HV011	SchirmerM_2016	NLD	healthy	23	25.01	stool	control	no	no	NA	NA	2575680061	25838938	female	adult	Europe
G88772	HV014	SchirmerM_2016	NLD	healthy	69	25.08	stool	control	no	no	NA	NA	2969350705	30053862	male	senior	Europe
G88773	HV017	SchirmerM_2016	NLD	healthy	27	21.5	stool	control	no	no	NA	NA	3487368203	35050454	female	adult	Europe
G88774	HV009	SchirmerM_2016	NLD	healthy	30	24.28	stool	control	no	no	NA	NA	4038367980	40673508	male	adult	Europe
G88776	HV016	SchirmerM_2016	NLD	healthy	25	27.04	stool	control	no	no	NA	NA	2969203318	30331567	female	adult	Europe
G88778	HV027	SchirmerM_2016	NLD	healthy	21	22.6	stool	control	no	no	NA	NA	3109649242	31301134	female	adult	Europe
G88779	HV013	SchirmerM_2016	NLD	healthy	24	24.84	stool	control	no	no	NA	NA	3549290879	35838059	female	adult	Europe
G88780	HV018	SchirmerM_2016	NLD	healthy	32	23.31	stool	control	no	no	NA	NA	3264597733	32860448	female	adult	Europe
G88781	HV020	SchirmerM_2016	NLD	healthy	63	24.07	stool	control	no	no	NA	NA	2808496671	28172752	male	adult	Europe
G88782	HV023	SchirmerM_2016	NLD	healthy	28	22.63	stool	control	no	no	NA	NA	2886103580	29218063	male	adult	Europe
G88783	HV024	SchirmerM_2016	NLD	healthy	56	24.54	stool	control	no	no	NA	NA	2153741154	21663858	male	adult	Europe
G88784	HV037	SchirmerM_2016	NLD	healthy	53	21.8	stool	control	no	no	NA	NA	2838258060	28535696	female	adult	Europe
G88785	HV028	SchirmerM_2016	NLD	healthy	29	21.45	stool	control	no	no	NA	NA	2101872842	21265456	female	adult	Europe
G88786	HV035	SchirmerM_2016	NLD	healthy	23	22.22	stool	control	no	no	NA	NA	2232975533	22328566	male	adult	Europe
G88787	HV036	SchirmerM_2016	NLD	healthy	25	23.57	stool	control	no	no	NA	NA	2977478457	30372337	male	adult	Europe
G88788	HV064	SchirmerM_2016	NLD	healthy	23	NA	stool	control	no	no	NA	NA	2797700006	28118310	female	adult	Europe
G88789	HV075	SchirmerM_2016	NLD	healthy	27	21.85	stool	control	no	no	NA	NA	3262773725	32761431	male	adult	Europe
G88790	HV019	SchirmerM_2016	NLD	healthy	22	25.8	stool	control	no	no	NA	NA	4511251419	45982553	male	adult	Europe
G88791	HV060	SchirmerM_2016	NLD	healthy	31	26.31	stool	control	no	no	NA	NA	2306950313	23141063	male	adult	Europe
G88792	HV081	SchirmerM_2016	NLD	healthy	25	24.61	stool	control	no	no	NA	NA	2469367678	24932726	female	adult	Europe
G88793	HV117	SchirmerM_2016	NLD	healthy	22	19.96	stool	control	no	no	NA	NA	2346406982	23548328	female	adult	Europe
G88794	HV124	SchirmerM_2016	NLD	healthy	24	25.71	stool	control	no	no	NA	NA	3129144447	31359888	male	adult	Europe
G88795	HV129	SchirmerM_2016	NLD	healthy	26	22.72	stool	control	no	no	NA	NA	3213577976	32310196	male	adult	Europe
G88796	HV132	SchirmerM_2016	NLD	healthy	21	20.44	stool	control	no	no	NA	NA	4419364906	44479166	female	adult	Europe
G88797	HV127	SchirmerM_2016	NLD	healthy	30	23.96	stool	control	no	no	NA	NA	3157097125	31780010	male	adult	Europe
G88798	HV105	SchirmerM_2016	NLD	healthy	27	NA	stool	control	no	no	NA	NA	6083683997	61945917	male	adult	Europe
G88801	HV065	SchirmerM_2016	NLD	healthy	23	22.25	stool	control	no	no	NA	NA	5393418601	54957251	male	adult	Europe
G88802	HV254	SchirmerM_2016	NLD	healthy	49	22.45	stool	control	no	no	NA	NA	2126608972	21677447	female	adult	Europe
G88804	HV186	SchirmerM_2016	NLD	healthy	69	21.93	stool	control	no	no	NA	NA	2983432490	29978607	male	senior	Europe
G88806	HV185	SchirmerM_2016	NLD	healthy	23	24.21	stool	control	no	no	NA	NA	2236829634	22582718	female	adult	Europe
G88807	HV247	SchirmerM_2016	NLD	healthy	18	21.91	stool	control	no	no	NA	NA	2801463605	28175430	male	schoolage	Europe
G88808	HV202	SchirmerM_2016	NLD	healthy	27	21.11	stool	control	no	no	NA	NA	2411731099	24567102	female	adult	Europe
G88809	HV183	SchirmerM_2016	NLD	healthy	19	19.61	stool	control	no	no	NA	NA	2148494757	21717966	female	schoolage	Europe
G88810	HV200	SchirmerM_2016	NLD	healthy	26	20.83	stool	control	no	no	NA	NA	2823977291	28493629	male	adult	Europe
G88811	HV146	SchirmerM_2016	NLD	healthy	24	20.94	stool	control	no	no	NA	NA	2718158353	27349490	female	adult	Europe
G88812	HV208	SchirmerM_2016	NLD	healthy	22	17.92	stool	control	no	no	NA	NA	2338284306	23527904	male	adult	Europe
G88813	HV172	SchirmerM_2016	NLD	healthy	23	24.05	stool	control	no	no	NA	NA	3257463046	32790736	male	adult	Europe
G88814	HV051	SchirmerM_2016	NLD	healthy	20	23.18	stool	control	no	no	NA	NA	2699725533	27218119	female	adult	Europe
G88815	HV193	SchirmerM_2016	NLD	healthy	19	24.45	stool	control	no	no	NA	NA	1779472414	17891218	female	schoolage	Europe
G88816	HV221	SchirmerM_2016	NLD	healthy	23	30.07	stool	control	no	no	NA	NA	3076743199	30959244	male	adult	Europe
G88818	HV191	SchirmerM_2016	NLD	healthy	19	20.31	stool	control	no	no	NA	NA	2080992686	20900136	female	schoolage	Europe
G88819	HV174	SchirmerM_2016	NLD	healthy	22	25.46	stool	control	no	no	NA	NA	3120576992	31334000	male	adult	Europe
G88820	HV173	SchirmerM_2016	NLD	healthy	21	24.57	stool	control	no	no	NA	NA	2667582875	26911431	male	adult	Europe
G88821	HV180	SchirmerM_2016	NLD	healthy	23	22.2	stool	control	no	no	NA	NA	3124570178	31540929	male	adult	Europe
G88822	HV176	SchirmerM_2016	NLD	healthy	19	26.87	stool	control	no	no	NA	NA	5785225622	58112738	male	schoolage	Europe
G88823	HV195	SchirmerM_2016	NLD	healthy	26	21.09	stool	control	no	no	NA	NA	2678513662	27043077	female	adult	Europe
G88825	HV249	SchirmerM_2016	NLD	healthy	50	29.68	stool	control	no	no	NA	NA	3346170577	33831751	female	adult	Europe
G88826	HV177	SchirmerM_2016	NLD	healthy	21	24.22	stool	control	no	no	NA	NA	2261366252	22732438	female	adult	Europe
G88827	HV190	SchirmerM_2016	NLD	healthy	19	22.46	stool	control	no	no	NA	NA	2663919327	26829185	female	schoolage	Europe
G88828	HV209	SchirmerM_2016	NLD	healthy	31	21.63	stool	control	no	no	NA	NA	2288356538	23027042	female	adult	Europe
G88829	HV197	SchirmerM_2016	NLD	healthy	19	22.68	stool	control	no	no	NA	NA	3134451065	31463341	female	schoolage	Europe
G88830	HV194	SchirmerM_2016	NLD	healthy	22	20.69	stool	control	no	no	NA	NA	4598532279	46133500	female	adult	Europe
G88831	HV187	SchirmerM_2016	NLD	healthy	20	21.97	stool	control	no	no	NA	NA	2400700030	24291593	female	adult	Europe
G88832	HV223	SchirmerM_2016	NLD	healthy	19	22.13	stool	control	no	no	NA	NA	2462402908	25089350	female	schoolage	Europe
G88834	HV280	SchirmerM_2016	NLD	healthy	20	23.3	stool	control	no	no	NA	NA	2276107656	22905030	male	adult	Europe
G88835	HV229	SchirmerM_2016	NLD	healthy	27	21.9	stool	control	no	no	NA	NA	2884425297	29049175	male	adult	Europe
G88836	HV213	SchirmerM_2016	NLD	healthy	21	24.16	stool	control	no	no	NA	NA	3733227610	37617182	female	adult	Europe
G88837	HV204	SchirmerM_2016	NLD	healthy	20	22.86	stool	control	no	no	NA	NA	2599562266	26091781	female	adult	Europe
G88838	HV269	SchirmerM_2016	NLD	healthy	22	21.05	stool	control	no	no	NA	NA	3208435700	32243948	female	adult	Europe
G88839	HV203	SchirmerM_2016	NLD	healthy	21	23.89	stool	control	no	no	NA	NA	2616661947	26334135	male	adult	Europe
G88840	HV076	SchirmerM_2016	NLD	healthy	21	20.7	stool	control	no	no	NA	NA	2724483275	27524850	female	adult	Europe
G88842	HV167	SchirmerM_2016	NLD	healthy	33	21.22	stool	control	no	no	NA	NA	2415872094	24389082	male	adult	Europe
G88843	HV158	SchirmerM_2016	NLD	healthy	19	19.04	stool	control	no	no	NA	NA	2388791027	24016487	female	schoolage	Europe
G88844	HV085	SchirmerM_2016	NLD	healthy	21	20.75	stool	control	no	no	NA	NA	3621101650	36472046	male	adult	Europe
G88845	HV147	SchirmerM_2016	NLD	healthy	20	19.49	stool	control	no	no	NA	NA	3088102641	31075384	female	adult	Europe
G88846	HV164	SchirmerM_2016	NLD	healthy	23	20.59	stool	control	no	no	NA	NA	2975530690	29888325	male	adult	Europe
G88847	HV151	SchirmerM_2016	NLD	healthy	29	26.28	stool	control	no	no	NA	NA	3107317137	31346888	male	adult	Europe
G88848	HV142	SchirmerM_2016	NLD	healthy	26	20.24	stool	control	no	no	NA	NA	2069084756	20907634	female	adult	Europe
G88849	HV123	SchirmerM_2016	NLD	healthy	24	21.67	stool	control	no	no	NA	NA	3654631674	36918191	female	adult	Europe
G88850	HV043	SchirmerM_2016	NLD	healthy	18	15.09	stool	control	no	no	NA	NA	2372965122	23963360	male	schoolage	Europe
G88851	HV137	SchirmerM_2016	NLD	healthy	24	22.72	stool	control	no	no	NA	NA	2598440453	26144454	female	adult	Europe
G88852	HV153	SchirmerM_2016	NLD	healthy	24	29.15	stool	control	no	no	NA	NA	2294529923	23164515	male	adult	Europe
G88853	HV154	SchirmerM_2016	NLD	healthy	28	22.09	stool	control	no	no	NA	NA	3155236829	31675025	female	adult	Europe
G88854	HV107	SchirmerM_2016	NLD	healthy	20	19.61	stool	control	no	no	NA	NA	2306976984	23496785	male	adult	Europe
G88855	HV106	SchirmerM_2016	NLD	healthy	24	22.92	stool	control	no	no	NA	NA	3184772549	32320321	male	adult	Europe
G88856	HV095	SchirmerM_2016	NLD	healthy	24	20.69	stool	control	no	no	NA	NA	3326786179	33533125	female	adult	Europe
G88857	HV021	SchirmerM_2016	NLD	healthy	22	25.71	stool	control	no	no	NA	NA	1704454600	17182459	male	adult	Europe
G88858	HV150	SchirmerM_2016	NLD	healthy	26	20.66	stool	control	no	no	NA	NA	2383856524	24292149	male	adult	Europe
G88859	HV138	SchirmerM_2016	NLD	healthy	23	20.55	stool	control	no	no	NA	NA	2721846415	27351089	female	adult	Europe
G88861	HV135	SchirmerM_2016	NLD	healthy	23	21.8	stool	control	no	no	NA	NA	2683308148	26973555	male	adult	Europe
G88862	HV041	SchirmerM_2016	NLD	healthy	23	24.25	stool	control	no	no	NA	NA	2321922629	23279829	female	adult	Europe
G88863	HV141	SchirmerM_2016	NLD	healthy	24	22	stool	control	no	no	NA	NA	2587328782	26030203	male	adult	Europe
G88864	HV149	SchirmerM_2016	NLD	healthy	23	24.52	stool	control	no	no	NA	NA	1903747979	19312125	female	adult	Europe
G88866	HV122	SchirmerM_2016	NLD	healthy	22	22.94	stool	control	no	no	NA	NA	2496358450	25047309	male	adult	Europe
G88867	HV073	SchirmerM_2016	NLD	healthy	20	20.8	stool	control	no	no	NA	NA	2006230946	20269719	female	adult	Europe
G88869	HV265	SchirmerM_2016	NLD	healthy	65	20.83	stool	control	no	no	NA	NA	2252123053	23028373	female	adult	Europe
G88870	HV134	SchirmerM_2016	NLD	healthy	36	24.45	stool	control	no	no	NA	NA	2861468017	28884005	male	adult	Europe
G88871	HV308	SchirmerM_2016	NLD	healthy	23	20.94	stool	control	no	no	NA	NA	2985818640	30055683	female	adult	Europe
G88872	HV297	SchirmerM_2016	NLD	healthy	65	25.77	stool	control	no	no	NA	NA	3313082586	33309975	male	adult	Europe
G88873	HV113	SchirmerM_2016	NLD	healthy	50	23.05	stool	control	no	no	NA	NA	2216436097	22492353	female	adult	Europe
G88874	HV211	SchirmerM_2016	NLD	healthy	19	24.88	stool	control	no	no	NA	NA	3642268127	36499234	male	schoolage	Europe
G88875	HV237	SchirmerM_2016	NLD	healthy	68	25.62	stool	control	no	no	NA	NA	3880748948	39190991	male	senior	Europe
G88876	HV306	SchirmerM_2016	NLD	healthy	21	21.22	stool	control	no	no	NA	NA	2524882921	25606391	female	adult	Europe
G88877	HV032	SchirmerM_2016	NLD	healthy	26	24.07	stool	control	no	no	NA	NA	3359615300	33763269	male	adult	Europe
G88878	HV031	SchirmerM_2016	NLD	healthy	21	20.37	stool	control	no	no	NA	NA	2578696108	26281467	female	adult	Europe
G88879	HV029	SchirmerM_2016	NLD	healthy	24	27.44	stool	control	no	no	NA	NA	2608889412	26280127	male	adult	Europe
G88880	HV049	SchirmerM_2016	NLD	healthy	24	22.09	stool	control	no	no	NA	NA	2661394065	27104611	male	adult	Europe
G88881	HV046	SchirmerM_2016	NLD	healthy	23	20.52	stool	control	no	no	NA	NA	2877487418	28910482	female	adult	Europe
G88882	HV062	SchirmerM_2016	NLD	healthy	25	25.46	stool	control	no	no	NA	NA	4132420429	41479914	male	adult	Europe
G88883	HV033	SchirmerM_2016	NLD	healthy	21	23.14	stool	control	no	no	NA	NA	2497521802	25446384	female	adult	Europe
G88884	HV038	SchirmerM_2016	NLD	healthy	25	33.02	stool	control	no	no	NA	NA	3491258366	35126311	female	adult	Europe
G88885	HV067	SchirmerM_2016	NLD	healthy	21	21.46	stool	control	no	no	NA	NA	2862488804	29138784	male	adult	Europe
G88886	HV063	SchirmerM_2016	NLD	healthy	23	23.23	stool	control	no	no	NA	NA	2546855170	25878273	male	adult	Europe
G88887	HV034	SchirmerM_2016	NLD	healthy	19	22.15	stool	control	no	no	NA	NA	2670011164	26686987	female	schoolage	Europe
G88888	HV052	SchirmerM_2016	NLD	healthy	21	24.61	stool	control	no	no	NA	NA	3230551975	32474348	female	adult	Europe
G88889	HV048	SchirmerM_2016	NLD	healthy	22	23.74	stool	control	no	no	NA	NA	2341367217	23462747	female	adult	Europe
G88890	HV059	SchirmerM_2016	NLD	healthy	22	NA	stool	control	no	no	NA	NA	2202372145	22333778	female	adult	Europe
G88891	HV069	SchirmerM_2016	NLD	healthy	23	20.2	stool	control	no	no	NA	NA	2752596549	27663413	female	adult	Europe
G88892	HV083	SchirmerM_2016	NLD	healthy	25	19.83	stool	control	no	no	NA	NA	2330541597	23796120	female	adult	Europe
G88893	HV061	SchirmerM_2016	NLD	healthy	20	20.32	stool	control	no	no	NA	NA	2650495620	26645399	female	adult	Europe
G88894	HV092	SchirmerM_2016	NLD	healthy	27	22.65	stool	control	no	no	NA	NA	3098949579	31364374	female	adult	Europe
G88895	HV089	SchirmerM_2016	NLD	healthy	25	20.2	stool	control	no	no	NA	NA	4560239392	45880280	male	adult	Europe
G88896	HV101	SchirmerM_2016	NLD	healthy	24	19.92	stool	control	no	no	NA	NA	3376796649	33931937	female	adult	Europe
G88897	HV434	SchirmerM_2016	NLD	healthy	21	21.05	stool	control	no	no	NA	NA	1955410277	19930713	female	adult	Europe
G88898	HV447	SchirmerM_2016	NLD	healthy	39	25.22	stool	control	no	no	NA	NA	3299604146	33165367	female	adult	Europe
G88899	HV428	SchirmerM_2016	NLD	healthy	57	25.95	stool	control	no	no	NA	NA	2692294575	27527780	female	adult	Europe
G88900	HV426	SchirmerM_2016	NLD	healthy	58	21.95	stool	control	no	no	NA	NA	3506186166	35241950	female	adult	Europe
G88902	HV425	SchirmerM_2016	NLD	healthy	62	25.53	stool	control	no	no	NA	NA	2913999665	29719392	female	adult	Europe
G88903	HV415	SchirmerM_2016	NLD	healthy	66	24.69	stool	control	no	no	NA	NA	2915862511	29789957	male	senior	Europe
G88904	HV430	SchirmerM_2016	NLD	healthy	20	19.71	stool	control	no	no	NA	NA	3047449125	30942801	male	adult	Europe
G88905	HV450	SchirmerM_2016	NLD	healthy	24	22.43	stool	control	no	no	NA	NA	2981881157	30374116	female	adult	Europe
G88906	HV452	SchirmerM_2016	NLD	healthy	21	20.11	stool	control	no	no	NA	NA	3086509823	31512398	female	adult	Europe
G88908	HV451	SchirmerM_2016	NLD	healthy	63	26.17	stool	control	no	no	NA	NA	6137088755	61617930	male	adult	Europe
G88909	HV445	SchirmerM_2016	NLD	healthy	28	22.78	stool	control	no	no	NA	NA	3370837311	33844485	female	adult	Europe
G88910	HV453	SchirmerM_2016	NLD	healthy	22	24.39	stool	control	no	no	NA	NA	2973980162	30106715	female	adult	Europe
G88911	HV438	SchirmerM_2016	NLD	healthy	22	24.77	stool	control	no	no	NA	NA	5058289267	51803481	female	adult	Europe
G88912	HV410	SchirmerM_2016	NLD	healthy	24	19.59	stool	control	no	no	NA	NA	2853127304	28639164	male	adult	Europe
G88913	HV464	SchirmerM_2016	NLD	healthy	27	25.35	stool	control	no	no	NA	NA	2783473290	28218216	female	adult	Europe
G88914	HV433	SchirmerM_2016	NLD	healthy	20	18.94	stool	control	no	no	NA	NA	3389254092	34469835	female	adult	Europe
G88915	HV460	SchirmerM_2016	NLD	healthy	28	19.59	stool	control	no	no	NA	NA	2935056904	29669276	female	adult	Europe
G88916	HV478	SchirmerM_2016	NLD	healthy	20	21.05	stool	control	no	no	NA	NA	2618813766	26499844	female	adult	Europe
G88917	HV440	SchirmerM_2016	NLD	healthy	30	25.01	stool	control	no	no	NA	NA	3996201304	40876421	female	adult	Europe
G88918	HV435	SchirmerM_2016	NLD	healthy	21	21.72	stool	control	no	no	NA	NA	3017876704	30510111	female	adult	Europe
G88919	HV496	SchirmerM_2016	NLD	healthy	20	17.37	stool	control	no	no	NA	NA	2539728239	25449372	female	adult	Europe
G88920	HV391	SchirmerM_2016	NLD	healthy	40	20.72	stool	control	no	no	NA	NA	2272577471	22786109	male	adult	Europe
G88921	HV454	SchirmerM_2016	NLD	healthy	18	17.93	stool	control	no	no	NA	NA	1897922402	19332935	female	schoolage	Europe
G88922	HV455	SchirmerM_2016	NLD	healthy	26	19.88	stool	control	no	no	NA	NA	4334907103	44158503	female	adult	Europe
G88923	HV456	SchirmerM_2016	NLD	healthy	20	23.53	stool	control	no	no	NA	NA	2765181979	27809049	female	adult	Europe
G88924	HV458	SchirmerM_2016	NLD	healthy	60	26.7	stool	control	no	no	NA	NA	4791424244	48048484	male	adult	Europe
G88925	HV461	SchirmerM_2016	NLD	healthy	18	21.8	stool	control	no	no	NA	NA	3069071486	31270008	male	schoolage	Europe
G88926	HV462	SchirmerM_2016	NLD	healthy	23	22.04	stool	control	no	no	NA	NA	2951045152	30027916	male	adult	Europe
G88927	HV466	SchirmerM_2016	NLD	healthy	20	20.44	stool	control	no	no	NA	NA	4801853483	48669584	female	adult	Europe
G88928	HV467	SchirmerM_2016	NLD	healthy	19	19.67	stool	control	no	no	NA	NA	2735796339	27930496	male	schoolage	Europe
G88929	HV468	SchirmerM_2016	NLD	healthy	47	27.99	stool	control	no	no	NA	NA	2987254915	30503133	female	adult	Europe
G88930	HV469	SchirmerM_2016	NLD	healthy	26	24.24	stool	control	no	no	NA	NA	1973697075	20102414	female	adult	Europe
G88931	HV470	SchirmerM_2016	NLD	healthy	22	24.61	stool	control	no	no	NA	NA	1769389857	18006965	male	adult	Europe
G88932	HV471	SchirmerM_2016	NLD	healthy	20	20.91	stool	control	no	no	NA	NA	3676575801	36956481	male	adult	Europe
G88933	HV473	SchirmerM_2016	NLD	healthy	25	20.45	stool	control	no	no	NA	NA	6250508739	63171572	female	adult	Europe
G88934	HV474	SchirmerM_2016	NLD	healthy	26	29.91	stool	control	no	no	NA	NA	4133783258	41435439	male	adult	Europe
G88935	HV476	SchirmerM_2016	NLD	healthy	23	20.28	stool	control	no	no	NA	NA	2841374784	28566971	female	adult	Europe
G88936	HV477	SchirmerM_2016	NLD	healthy	19	17.72	stool	control	no	no	NA	NA	2984289509	30144555	female	schoolage	Europe
G88937	HV479	SchirmerM_2016	NLD	healthy	26	19.69	stool	control	no	no	NA	NA	2951392491	29900659	female	adult	Europe
G88938	HV480	SchirmerM_2016	NLD	healthy	26	22.63	stool	control	no	no	NA	NA	2802409373	28192840	female	adult	Europe
G88939	HV481	SchirmerM_2016	NLD	healthy	20	21.38	stool	control	no	no	NA	NA	4576908616	46421129	female	adult	Europe
G88940	HV482	SchirmerM_2016	NLD	healthy	22	23.37	stool	control	no	no	NA	NA	2860876977	29222815	male	adult	Europe
G88941	HV483	SchirmerM_2016	NLD	healthy	75	32.21	stool	control	no	no	NA	NA	2858828273	28856016	male	senior	Europe
G88942	HV484	SchirmerM_2016	NLD	healthy	21	22.59	stool	control	no	no	NA	NA	3138222089	31641892	male	adult	Europe
G88943	HV485	SchirmerM_2016	NLD	healthy	22	20.57	stool	control	no	no	NA	NA	2382968497	24234537	female	adult	Europe
G88944	HV486	SchirmerM_2016	NLD	healthy	19	18.07	stool	control	no	no	NA	NA	2219515039	22447549	female	schoolage	Europe
G88948	HV490	SchirmerM_2016	NLD	healthy	19	20.97	stool	control	no	no	NA	NA	2228371047	22557360	female	schoolage	Europe
G88949	HV492	SchirmerM_2016	NLD	healthy	22	27.46	stool	control	no	no	NA	NA	2464624951	24894707	male	adult	Europe
G88950	HV493	SchirmerM_2016	NLD	healthy	20	21.79	stool	control	no	no	NA	NA	2715154170	27209065	male	adult	Europe
G88951	HV494	SchirmerM_2016	NLD	healthy	21	19.49	stool	control	no	no	NA	NA	2100679705	21247580	female	adult	Europe
G88952	HV495	SchirmerM_2016	NLD	healthy	25	20.9	stool	control	no	no	NA	NA	2602104763	26526783	female	adult	Europe
G88953	HV499	SchirmerM_2016	NLD	healthy	43	27.94	stool	control	no	no	NA	NA	1839950879	18806772	female	adult	Europe
G88954	HV323	SchirmerM_2016	NLD	healthy	19	20.38	stool	control	no	no	NA	NA	3891405437	39418788	female	schoolage	Europe
G88955	HV501	SchirmerM_2016	NLD	healthy	27	27.17	stool	control	no	no	NA	NA	2244979088	22664036	male	adult	Europe
G88958	HV506	SchirmerM_2016	NLD	healthy	22	25.66	stool	control	no	no	NA	NA	3184153536	31979773	female	adult	Europe
G88959	HV508	SchirmerM_2016	NLD	healthy	26	20.9	stool	control	no	no	NA	NA	2300703235	23408664	female	adult	Europe
G88960	HV509	SchirmerM_2016	NLD	healthy	63	19.27	stool	control	no	no	NA	NA	2977918327	30312279	male	adult	Europe
G88961	HV514	SchirmerM_2016	NLD	healthy	28	20.72	stool	control	no	no	NA	NA	3260497844	32579462	female	adult	Europe
G88962	HV522	SchirmerM_2016	NLD	healthy	25	24.38	stool	control	no	no	NA	NA	2811875099	28255684	male	adult	Europe
G88963	HV314	SchirmerM_2016	NLD	healthy	18	22.59	stool	control	no	no	NA	NA	2274673433	23016251	male	schoolage	Europe
G88964	HV332	SchirmerM_2016	NLD	healthy	54	28.08	stool	control	no	no	NA	NA	1980379003	20047631	male	adult	Europe
G88965	HV421	SchirmerM_2016	NLD	healthy	22	21.45	stool	control	no	no	NA	NA	2959368148	29677166	female	adult	Europe
G88966	HV449	SchirmerM_2016	NLD	healthy	20	20.48	stool	control	no	no	NA	NA	2979725499	30043652	female	adult	Europe
G88967	HV463	SchirmerM_2016	NLD	healthy	20	20.72	stool	control	no	no	NA	NA	1919857204	19268563	female	adult	Europe
G88968	HV491	SchirmerM_2016	NLD	healthy	48	26.7	stool	control	no	no	NA	NA	2530141883	25524876	female	adult	Europe
G88970	HV498	SchirmerM_2016	NLD	healthy	40	24.54	stool	control	no	no	NA	NA	3219244515	32323841	male	adult	Europe
G88971	HV500	SchirmerM_2016	NLD	healthy	19	22.79	stool	control	no	no	NA	NA	2487756505	25290840	male	schoolage	Europe
G88972	HV502	SchirmerM_2016	NLD	healthy	21	23.84	stool	control	no	no	NA	NA	2666440623	26808331	female	adult	Europe
G88973	HV503	SchirmerM_2016	NLD	healthy	25	20.9	stool	control	no	no	NA	NA	3464156017	34888078	female	adult	Europe
G88974	HV507	SchirmerM_2016	NLD	healthy	19	22.86	stool	control	no	no	NA	NA	2465634666	24737284	female	schoolage	Europe
G88975	HV510	SchirmerM_2016	NLD	healthy	22	21.71	stool	control	no	no	NA	NA	3138730362	31527485	female	adult	Europe
G88976	HV511	SchirmerM_2016	NLD	healthy	19	21.04	stool	control	no	no	NA	NA	2552495719	25673511	male	schoolage	Europe
G88977	HV512	SchirmerM_2016	NLD	healthy	24	21.71	stool	control	no	no	NA	NA	2250884581	22893968	female	adult	Europe
G88978	HV513	SchirmerM_2016	NLD	healthy	23	21.87	stool	control	no	no	NA	NA	2476580415	25035393	female	adult	Europe
G88979	HV515	SchirmerM_2016	NLD	healthy	18	21.45	stool	control	no	no	NA	NA	3623892915	36414907	male	schoolage	Europe
G88980	HV516	SchirmerM_2016	NLD	healthy	24	21.67	stool	control	no	no	NA	NA	3022231807	30377252	female	adult	Europe
G88981	HV517	SchirmerM_2016	NLD	healthy	21	24.45	stool	control	no	no	NA	NA	2166628397	21742372	female	adult	Europe
G88982	HV518	SchirmerM_2016	NLD	healthy	18	20.68	stool	control	no	no	NA	NA	2447066917	24754995	male	schoolage	Europe
G88983	HV519	SchirmerM_2016	NLD	healthy	21	25.77	stool	control	no	no	NA	NA	2833040855	28573644	female	adult	Europe
G88984	HV520	SchirmerM_2016	NLD	healthy	32	24.7	stool	control	no	no	NA	NA	2027032766	20652352	male	adult	Europe
G88985	HV521	SchirmerM_2016	NLD	healthy	23	23.26	stool	control	no	no	NA	NA	2729595897	27397501	male	adult	Europe
G88986	HV523	SchirmerM_2016	NLD	healthy	20	20.81	stool	control	no	no	NA	NA	2074046319	20837847	female	adult	Europe
G88987	HV524	SchirmerM_2016	NLD	healthy	20	21.62	stool	control	no	no	NA	NA	2643806285	26748707	male	adult	Europe
G88988	HV525	SchirmerM_2016	NLD	healthy	22	25.61	stool	control	no	no	NA	NA	1859187662	18629246	female	adult	Europe
G88989	HV527	SchirmerM_2016	NLD	healthy	50	24.54	stool	control	no	no	NA	NA	2403655293	24301807	female	adult	Europe
G88990	HV530	SchirmerM_2016	NLD	healthy	23	20.81	stool	control	no	no	NA	NA	3049086089	30829380	female	adult	Europe
G88992	HV224	SchirmerM_2016	NLD	healthy	21	21.68	stool	control	no	no	NA	NA	2908435507	29203854	male	adult	Europe
G88993	HV324	SchirmerM_2016	NLD	healthy	20	21.48	stool	control	no	no	NA	NA	2626209622	26420979	male	adult	Europe
G88994	HV338	SchirmerM_2016	NLD	healthy	28	23.25	stool	control	no	no	NA	NA	6192937450	62726282	male	adult	Europe
G88995	HV344	SchirmerM_2016	NLD	healthy	18	18.52	stool	control	no	no	NA	NA	4628453055	47227817	male	schoolage	Europe
G88997	HV329	SchirmerM_2016	NLD	healthy	22	23.25	stool	control	no	no	NA	NA	2389468219	24023680	female	adult	Europe
G88998	HV339	SchirmerM_2016	NLD	healthy	23	21.75	stool	control	no	no	NA	NA	3042974678	30742651	male	adult	Europe
G88999	HV349	SchirmerM_2016	NLD	healthy	28	24.57	stool	control	no	no	NA	NA	3148594129	31789881	female	adult	Europe
G89000	HV347	SchirmerM_2016	NLD	healthy	21	21.38	stool	control	no	no	NA	NA	5892376949	59534693	female	adult	Europe
G89001	HV369	SchirmerM_2016	NLD	healthy	20	22.4	stool	control	no	no	NA	NA	2923725893	29392874	male	adult	Europe
G89002	HV358	SchirmerM_2016	NLD	healthy	33	22.99	stool	control	no	no	NA	NA	3965328101	39961820	male	adult	Europe
G89004	HV362	SchirmerM_2016	NLD	healthy	48	24.38	stool	control	no	no	NA	NA	3500007241	35353975	female	adult	Europe
G89005	HV348	SchirmerM_2016	NLD	healthy	19	17.43	stool	control	no	no	NA	NA	2396543753	24222828	male	schoolage	Europe
G89006	HV351	SchirmerM_2016	NLD	healthy	61	21.08	stool	control	no	no	NA	NA	3284790432	32996852	female	adult	Europe
G89007	HV379	SchirmerM_2016	NLD	healthy	21	21.97	stool	control	no	no	NA	NA	2457091051	24809968	female	adult	Europe
G89008	HV380	SchirmerM_2016	NLD	healthy	48	31.31	stool	control	no	no	NA	NA	2725184914	27522825	male	adult	Europe
G89009	HV378	SchirmerM_2016	NLD	healthy	23	20.81	stool	control	no	no	NA	NA	2822354478	28374065	male	adult	Europe
G89010	HV346	SchirmerM_2016	NLD	healthy	21	21.26	stool	control	no	no	NA	NA	3698330710	37160588	female	adult	Europe
G89011	HV360	SchirmerM_2016	NLD	healthy	24	20.7	stool	control	no	no	NA	NA	2961023149	29972058	female	adult	Europe
G89012	HV388	SchirmerM_2016	NLD	healthy	26	23.84	stool	control	no	no	NA	NA	2871048170	28857034	male	adult	Europe
G89013	HV368	SchirmerM_2016	NLD	healthy	26	21.3	stool	control	no	no	NA	NA	3136047581	31591120	female	adult	Europe
G89014	HV373	SchirmerM_2016	NLD	healthy	27	24.21	stool	control	no	no	NA	NA	2433855026	24655683	male	adult	Europe
G89016	HV350	SchirmerM_2016	NLD	healthy	38	28.72	stool	control	no	no	NA	NA	485292012	4867543	female	adult	Europe
G89017	HV354	SchirmerM_2016	NLD	healthy	22	25.62	stool	control	no	no	NA	NA	3316185626	33315596	male	adult	Europe
G89018	HV356	SchirmerM_2016	NLD	healthy	20	25.77	stool	control	no	no	NA	NA	5206635763	52404630	male	adult	Europe
G89019	HV363	SchirmerM_2016	NLD	healthy	25	24.39	stool	control	no	no	NA	NA	3200520259	32647331	female	adult	Europe
G89020	HV353	SchirmerM_2016	NLD	healthy	22	21.28	stool	control	no	no	NA	NA	2970299552	29840417	male	adult	Europe
G89021	HV370	SchirmerM_2016	NLD	healthy	21	26.26	stool	control	no	no	NA	NA	6164862262	62765538	female	adult	Europe
G89022	HV372	SchirmerM_2016	NLD	healthy	25	21.43	stool	control	no	no	NA	NA	2444897544	24714122	male	adult	Europe
G89023	HV386	SchirmerM_2016	NLD	healthy	20	22.84	stool	control	no	no	NA	NA	4899094545	49272096	female	adult	Europe
G89024	HV401	SchirmerM_2016	NLD	healthy	24	22.86	stool	control	no	no	NA	NA	4042691967	40623887	female	adult	Europe
G89025	HV382	SchirmerM_2016	NLD	healthy	19	24.07	stool	control	no	no	NA	NA	2478399579	25028273	male	schoolage	Europe
G89026	HV397	SchirmerM_2016	NLD	healthy	27	23.55	stool	control	no	no	NA	NA	3358083417	33723248	male	adult	Europe
G89027	HV389	SchirmerM_2016	NLD	healthy	26	18.83	stool	control	no	no	NA	NA	4171425784	41942887	female	adult	Europe
G89028	HV357	SchirmerM_2016	NLD	healthy	24	27.13	stool	control	no	no	NA	NA	3022536640	30341551	male	adult	Europe
G89029	HV395	SchirmerM_2016	NLD	healthy	23	19.59	stool	control	no	no	NA	NA	3497246882	35171798	male	adult	Europe
G89030	HV343	SchirmerM_2016	NLD	healthy	24	24.7	stool	control	no	no	NA	NA	6797485175	68347052	male	adult	Europe
G89031	HV376	SchirmerM_2016	NLD	healthy	32	22.5	stool	control	no	no	NA	NA	4414383653	44593890	male	adult	Europe
G89033	HV375	SchirmerM_2016	NLD	healthy	21	20.52	stool	control	no	no	NA	NA	1945406832	19458058	female	adult	Europe
G89034	HV361	SchirmerM_2016	NLD	healthy	26	28.73	stool	control	no	no	NA	NA	3614211584	36336580	male	adult	Europe
G89035	HV384	SchirmerM_2016	NLD	healthy	24	23.12	stool	control	no	no	NA	NA	2701839885	27308263	male	adult	Europe
G89036	HV394	SchirmerM_2016	NLD	healthy	24	22.22	stool	control	no	no	NA	NA	3678575778	37130780	male	adult	Europe
G89037	HV371	SchirmerM_2016	NLD	healthy	21	20.03	stool	control	no	no	NA	NA	2943184870	29556647	female	adult	Europe
G89038	HV390	SchirmerM_2016	NLD	healthy	22	26.87	stool	control	no	no	NA	NA	2858440518	28931051	male	adult	Europe
G89039	HV366	SchirmerM_2016	NLD	healthy	25	20.11	stool	control	no	no	NA	NA	2870128175	28893864	male	adult	Europe
G89040	HV392	SchirmerM_2016	NLD	healthy	70	27.85	stool	control	no	no	NA	NA	2944582727	29416566	female	senior	Europe
G89042	HV459	SchirmerM_2016	NLD	healthy	22	24.57	stool	control	no	no	NA	NA	2091839320	21049912	male	adult	Europe
G89043	HV472	SchirmerM_2016	NLD	healthy	25	24.28	stool	control	no	no	NA	NA	2975459932	29869303	male	adult	Europe
G89044	HV442	SchirmerM_2016	NLD	healthy	21	22.13	stool	control	no	no	NA	NA	2888101530	29072653	female	adult	Europe
G89045	HV439	SchirmerM_2016	NLD	healthy	26	22.68	stool	control	no	no	NA	NA	2697717588	27116468	female	adult	Europe
G89046	HV215	SchirmerM_2016	NLD	healthy	29	20.6	stool	control	no	no	NA	NA	3283027836	33130918	male	adult	Europe
G89047	HV475	SchirmerM_2016	NLD	healthy	21	21.55	stool	control	no	no	NA	NA	2883057840	28956360	female	adult	Europe
G89048	HV406	SchirmerM_2016	NLD	healthy	39	22.84	stool	control	no	no	NA	NA	2750232069	27719926	female	adult	Europe
G89049	HV405	SchirmerM_2016	NLD	healthy	23	24.06	stool	control	no	no	NA	NA	3174363418	32136834	female	adult	Europe
G89050	HV385	SchirmerM_2016	NLD	healthy	24	23.05	stool	control	no	no	NA	NA	2884840942	29191928	female	adult	Europe
G89051	HV387	SchirmerM_2016	NLD	healthy	24	20.56	stool	control	no	no	NA	NA	2955078973	29843236	male	adult	Europe
G89052	HV377	SchirmerM_2016	NLD	healthy	28	28.41	stool	control	no	no	NA	NA	4648871545	46630524	male	adult	Europe
G89053	HV403	SchirmerM_2016	NLD	healthy	21	22.79	stool	control	no	no	NA	NA	3417353871	34314096	male	adult	Europe
G89054	HV396	SchirmerM_2016	NLD	healthy	29	18.56	stool	control	no	no	NA	NA	3433350350	34940372	female	adult	Europe
G89055	HV457	SchirmerM_2016	NLD	healthy	22	20.48	stool	control	no	no	NA	NA	2763078081	27711515	female	adult	Europe
G89056	HV364	SchirmerM_2016	NLD	healthy	25	25.76	stool	control	no	no	NA	NA	2736465071	27613958	male	adult	Europe
G89057	HV383	SchirmerM_2016	NLD	healthy	21	19.92	stool	control	no	no	NA	NA	4021605825	40520938	female	adult	Europe
G89058	HV398	SchirmerM_2016	NLD	healthy	52	22.68	stool	control	no	no	NA	NA	4515508444	45653336	female	adult	Europe
G89059	HV418	SchirmerM_2016	NLD	healthy	25	21.74	stool	control	no	no	NA	NA	5156130677	51875844	male	adult	Europe
G89060	HV402	SchirmerM_2016	NLD	healthy	21	19.37	stool	control	no	no	NA	NA	3518327690	35429632	female	adult	Europe
G89061	HV408	SchirmerM_2016	NLD	healthy	23	22.14	stool	control	no	no	NA	NA	2282619529	23057684	female	adult	Europe
G89062	HV393	SchirmerM_2016	NLD	healthy	18	21.83	stool	control	no	no	NA	NA	3311177286	33255828	male	schoolage	Europe
G89063	HV399	SchirmerM_2016	NLD	healthy	20	22.92	stool	control	no	no	NA	NA	4713427094	47371100	male	adult	Europe
G89064	HV400	SchirmerM_2016	NLD	healthy	32	20.15	stool	control	no	no	NA	NA	2689996406	27195715	male	adult	Europe
G89065	HV409	SchirmerM_2016	NLD	healthy	52	20.68	stool	control	no	no	NA	NA	4509656375	45620370	female	adult	Europe
G89067	HV412	SchirmerM_2016	NLD	healthy	33	18.41	stool	control	no	no	NA	NA	3428007375	34516716	female	adult	Europe
G89068	HV414	SchirmerM_2016	NLD	healthy	33	23.62	stool	control	no	no	NA	NA	2441068209	24682370	female	adult	Europe
G89069	HV417	SchirmerM_2016	NLD	healthy	61	24.46	stool	control	no	no	NA	NA	3263439352	32889626	female	adult	Europe
G89070	HV419	SchirmerM_2016	NLD	healthy	26	21.13	stool	control	no	no	NA	NA	3770476838	37940138	male	adult	Europe
G89071	HV424	SchirmerM_2016	NLD	healthy	23	19.05	stool	control	no	no	NA	NA	4320065081	43414645	female	adult	Europe
G89072	HV431	SchirmerM_2016	NLD	healthy	21	22.31	stool	control	no	no	NA	NA	3561370057	35949060	female	adult	Europe
G89073	HV413	SchirmerM_2016	NLD	healthy	29	24.31	stool	control	no	no	NA	NA	3792717616	38069121	male	adult	Europe
G89074	HV416	SchirmerM_2016	NLD	healthy	26	21.35	stool	control	no	no	NA	NA	4397356968	44188062	male	adult	Europe
G89076	HV427	SchirmerM_2016	NLD	healthy	28	20.75	stool	control	no	no	NA	NA	2688929086	27439242	female	adult	Europe
G89077	HV429	SchirmerM_2016	NLD	healthy	21	20.11	stool	control	no	no	NA	NA	2334286306	23631689	female	adult	Europe
G89078	HV437	SchirmerM_2016	NLD	healthy	19	22.89	stool	control	no	no	NA	NA	3793200760	38180638	male	schoolage	Europe
G89079	HV441	SchirmerM_2016	NLD	healthy	25	20.75	stool	control	no	no	NA	NA	3148712981	31591993	male	adult	Europe
G89080	HV446	SchirmerM_2016	NLD	healthy	27	25.86	stool	control	no	no	NA	NA	2612908963	26464748	female	adult	Europe
G89081	HV432	SchirmerM_2016	NLD	healthy	18	24.69	stool	control	no	no	NA	NA	2529625451	25571321	male	schoolage	Europe
G89082	HV448	SchirmerM_2016	NLD	healthy	25	25.76	stool	control	no	no	NA	NA	3483979966	34958097	male	adult	Europe
G89083	HV423	SchirmerM_2016	NLD	healthy	68	21.19	stool	control	no	no	NA	NA	2790673681	28192677	female	senior	Europe
G89084	HV465	SchirmerM_2016	NLD	healthy	21	32.49	stool	control	no	no	NA	NA	2826921071	28926743	female	adult	Europe
G89085	HV436	SchirmerM_2016	NLD	healthy	56	24.61	stool	control	no	no	NA	NA	3154945281	31648082	female	adult	Europe
G89087	HV226	SchirmerM_2016	NLD	healthy	24	24.54	stool	control	no	no	NA	NA	2592828323	26011967	male	adult	Europe
G89088	HV282	SchirmerM_2016	NLD	healthy	59	20.28	stool	control	no	no	NA	NA	2837630161	28917983	female	adult	Europe
G89089	HV294	SchirmerM_2016	NLD	healthy	20	19.72	stool	control	no	no	NA	NA	3892635882	39168184	female	adult	Europe
G89091	HV298	SchirmerM_2016	NLD	healthy	69	24.61	stool	control	no	no	NA	NA	2851154443	28837276	female	senior	Europe
G89092	HV230	SchirmerM_2016	NLD	healthy	58	NA	stool	control	no	no	NA	NA	3148130287	31906936	male	adult	Europe
G89093	HV234	SchirmerM_2016	NLD	healthy	30	22.13	stool	control	no	no	NA	NA	3562370672	35735936	female	adult	Europe
G89094	HV242	SchirmerM_2016	NLD	healthy	23	22.45	stool	control	no	no	NA	NA	2524510918	25347113	male	adult	Europe
G89095	HV246	SchirmerM_2016	NLD	healthy	51	24.22	stool	control	no	no	NA	NA	2730883678	27615500	female	adult	Europe
G89096	HV302	SchirmerM_2016	NLD	healthy	62	20.2	stool	control	no	no	NA	NA	2907807133	29412926	male	adult	Europe
G89097	HV288	SchirmerM_2016	NLD	healthy	19	23.67	stool	control	no	no	NA	NA	2853715181	28826740	female	schoolage	Europe
G89098	HV299	SchirmerM_2016	NLD	healthy	70	25.39	stool	control	no	no	NA	NA	2909433102	29234679	male	senior	Europe
G89100	HV232	SchirmerM_2016	NLD	healthy	24	27.76	stool	control	no	no	NA	NA	4035382676	40461234	female	adult	Europe
G89101	HV236	SchirmerM_2016	NLD	healthy	23	20.57	stool	control	no	no	NA	NA	2568055378	26332791	female	adult	Europe
G89102	HV290	SchirmerM_2016	NLD	healthy	NA	NA	stool	control	no	no	NA	NA	2651612091	26815647	NA	NA	Europe
G89103	HV273	SchirmerM_2016	NLD	healthy	19	22.64	stool	control	no	no	NA	NA	2871983511	28909201	male	schoolage	Europe
G89106	HV266	SchirmerM_2016	NLD	healthy	23	22.32	stool	control	no	no	NA	NA	3373971728	34409232	female	adult	Europe
G89107	HV270	SchirmerM_2016	NLD	healthy	23	18.94	stool	control	no	no	NA	NA	2503224619	25302021	female	adult	Europe
G89108	HV295	SchirmerM_2016	NLD	healthy	20	18.34	stool	control	no	no	NA	NA	3397447021	34295373	female	adult	Europe
G89109	HV267	SchirmerM_2016	NLD	healthy	23	19.37	stool	control	no	no	NA	NA	4737473886	47646048	male	adult	Europe
G89111	HV271	SchirmerM_2016	NLD	healthy	18	21.3	stool	control	no	no	NA	NA	2376039152	23990456	female	schoolage	Europe
G89112	HV285	SchirmerM_2016	NLD	healthy	22	20.72	stool	control	no	no	NA	NA	2211735594	22448643	female	adult	Europe
G89113	HV248	SchirmerM_2016	NLD	healthy	24	20.44	stool	control	no	no	NA	NA	2518105359	25758360	female	adult	Europe
G89114	HV243	SchirmerM_2016	NLD	healthy	58	31.71	stool	control	no	no	NA	NA	5960423317	59941528	female	adult	Europe
G89116	HV287	SchirmerM_2016	NLD	healthy	18	17.71	stool	control	no	no	NA	NA	2563635735	25882627	female	schoolage	Europe
G89117	HV207	SchirmerM_2016	NLD	healthy	27	22.28	stool	control	no	no	NA	NA	3017287672	30338194	female	adult	Europe
G89118	HV244	SchirmerM_2016	NLD	healthy	21	19.83	stool	control	no	no	NA	NA	2701617451	27125188	female	adult	Europe
G89119	HV300	SchirmerM_2016	NLD	healthy	19	26.4	stool	control	no	no	NA	NA	3894952189	39282162	female	schoolage	Europe
G89120	HV256	SchirmerM_2016	NLD	healthy	22	20.55	stool	control	no	no	NA	NA	4280302527	42928449	female	adult	Europe
G89121	HV251	SchirmerM_2016	NLD	healthy	23	21.47	stool	control	no	no	NA	NA	4636011693	46567428	female	adult	Europe
G89122	HV286	SchirmerM_2016	NLD	healthy	22	20.96	stool	control	no	no	NA	NA	3464937401	34758720	female	adult	Europe
G89123	HV199	SchirmerM_2016	NLD	healthy	55	28.98	stool	control	no	no	NA	NA	2977966447	29938104	female	adult	Europe
G89124	HV276	SchirmerM_2016	NLD	healthy	22	22.32	stool	control	no	no	NA	NA	3825656865	38544640	female	adult	Europe
G89125	HV301	SchirmerM_2016	NLD	healthy	67	25.25	stool	control	no	no	NA	NA	2942269274	29740586	male	senior	Europe
G89126	HV152	SchirmerM_2016	NLD	healthy	26	21.45	stool	control	no	no	NA	NA	2854731229	28737210	female	adult	Europe
G89127	HV188	SchirmerM_2016	NLD	healthy	20	25.28	stool	control	no	no	NA	NA	2811509469	28651103	female	adult	Europe
G89128	HV263	SchirmerM_2016	NLD	healthy	20	23.62	stool	control	no	no	NA	NA	3193742777	32365266	male	adult	Europe
G89129	HV304	SchirmerM_2016	NLD	healthy	28	31.12	stool	control	no	no	NA	NA	2235879253	22651567	male	adult	Europe
G89130	HV296	SchirmerM_2016	NLD	healthy	21	23.78	stool	control	no	no	NA	NA	3041468258	30554958	female	adult	Europe
G89131	HV216	SchirmerM_2016	NLD	healthy	NA	NA	stool	control	no	no	NA	NA	2406799531	24160553	NA	NA	Europe
G89132	HV128	SchirmerM_2016	NLD	healthy	25	19.61	stool	control	no	no	NA	NA	2760884539	28221393	female	adult	Europe
G89133	HV192	SchirmerM_2016	NLD	healthy	19	20.31	stool	control	no	no	NA	NA	3467316015	34914048	female	schoolage	Europe
G89134	HV201	SchirmerM_2016	NLD	healthy	21	25.08	stool	control	no	no	NA	NA	4403006320	44330352	male	adult	Europe
G89135	HV240	SchirmerM_2016	NLD	healthy	29	20.24	stool	control	no	no	NA	NA	3360819711	33806906	male	adult	Europe
G89136	HV111	SchirmerM_2016	NLD	healthy	21	NA	stool	control	no	no	NA	NA	3365130973	33796710	male	adult	Europe
G89138	HV279	SchirmerM_2016	NLD	healthy	22	21.22	stool	control	no	no	NA	NA	3321179730	33618897	female	adult	Europe
G89139	HV205	SchirmerM_2016	NLD	healthy	21	26.85	stool	control	no	no	NA	NA	2666319055	26911648	female	adult	Europe
G89140	HV130	SchirmerM_2016	NLD	healthy	18	24.52	stool	control	no	no	NA	NA	2187036748	22114474	male	schoolage	Europe
G89141	HV181	SchirmerM_2016	NLD	healthy	23	23.03	stool	control	no	no	NA	NA	2779471955	27993579	male	adult	Europe
G89143	HV252	SchirmerM_2016	NLD	healthy	20	22.99	stool	control	no	no	NA	NA	2592253883	26458013	male	adult	Europe
G89144	HV228	SchirmerM_2016	NLD	healthy	20	20.11	stool	control	no	no	NA	NA	2503770034	25384317	female	adult	Europe
G89145	HV159	SchirmerM_2016	NLD	healthy	25	21.94	stool	control	no	no	NA	NA	3898870155	39530056	male	adult	Europe
G89146	HV169	SchirmerM_2016	NLD	healthy	60	25.5	stool	control	no	no	NA	NA	3528922671	35425813	male	adult	Europe
G89147	HV088	SchirmerM_2016	NLD	healthy	20	22.77	stool	control	no	no	NA	NA	3622912484	36366824	female	adult	Europe
G89148	HV131	SchirmerM_2016	NLD	healthy	22	20.2	stool	control	no	no	NA	NA	2930611709	29900358	female	adult	Europe
G89149	HV189	SchirmerM_2016	NLD	healthy	22	20.5	stool	control	no	no	NA	NA	2291712417	23142726	female	adult	Europe
G89150	HV170	SchirmerM_2016	NLD	healthy	24	23.18	stool	control	no	no	NA	NA	2441052932	24482793	female	adult	Europe
G89151	HV157	SchirmerM_2016	NLD	healthy	21	19.97	stool	control	no	no	NA	NA	3050052718	30628512	male	adult	Europe
G89152	HV165	SchirmerM_2016	NLD	healthy	19	25.18	stool	control	no	no	NA	NA	1888874610	18932878	female	schoolage	Europe
G89153	HV175	SchirmerM_2016	NLD	healthy	22	22.84	stool	control	no	no	NA	NA	3108383246	31698802	male	adult	Europe
G89154	HV139	SchirmerM_2016	NLD	healthy	25	20.06	stool	control	no	no	NA	NA	2766211531	27930660	female	adult	Europe
G89155	HV196	SchirmerM_2016	NLD	healthy	23	20.81	stool	control	no	no	NA	NA	3938751076	39891521	female	adult	Europe
G89156	HV163	SchirmerM_2016	NLD	healthy	24	23.24	stool	control	no	no	NA	NA	2923183257	29539171	female	adult	Europe
G89157	HV168	SchirmerM_2016	NLD	healthy	33	18.51	stool	control	no	no	NA	NA	4112242738	41437248	female	adult	Europe
G89158	HV161	SchirmerM_2016	NLD	healthy	24	21.38	stool	control	no	no	NA	NA	3496345394	35080781	female	adult	Europe
G89159	HV283	SchirmerM_2016	NLD	healthy	24	19.84	stool	control	no	no	NA	NA	2659239772	27148560	female	adult	Europe
G89161	HV155	SchirmerM_2016	NLD	healthy	65	24.69	stool	control	no	no	NA	NA	2671789895	27042059	male	adult	Europe
G89162	HV166	SchirmerM_2016	NLD	healthy	24	24.02	stool	control	no	no	NA	NA	3429546072	34464831	male	adult	Europe
G89163	HV160	SchirmerM_2016	NLD	healthy	19	23.66	stool	control	no	no	NA	NA	3672641624	37013500	female	schoolage	Europe
G89164	HV133	SchirmerM_2016	NLD	healthy	33	23.04	stool	control	no	no	NA	NA	5051672944	50750842	male	adult	Europe
G89165	HV182	SchirmerM_2016	NLD	healthy	23	20.48	stool	control	no	no	NA	NA	3522253205	35494402	female	adult	Europe
G89166	HV162	SchirmerM_2016	NLD	healthy	37	22.84	stool	control	no	no	NA	NA	2297948297	23519632	male	adult	Europe
G89167	HV212	SchirmerM_2016	NLD	healthy	34	21.46	stool	control	no	no	NA	NA	2546948831	25571150	female	adult	Europe
G89168	HV262	SchirmerM_2016	NLD	healthy	NA	NA	stool	control	no	no	NA	NA	2778531451	28041416	NA	NA	Europe
G89171	HV218	SchirmerM_2016	NLD	healthy	25	21.74	stool	control	no	no	NA	NA	2709137419	27190013	male	adult	Europe
G89172	HV210	SchirmerM_2016	NLD	healthy	19	21.22	stool	control	no	no	NA	NA	2919892183	29498978	female	schoolage	Europe
G89173	HV220	SchirmerM_2016	NLD	healthy	26	23.03	stool	control	no	no	NA	NA	1341663166	13545968	male	adult	Europe
G89174	HV292	SchirmerM_2016	NLD	healthy	24	21.22	stool	control	no	no	NA	NA	2921342613	29482743	male	adult	Europe
G89175	HV217	SchirmerM_2016	NLD	healthy	20	24.86	stool	control	no	no	NA	NA	2417888769	24429792	male	adult	Europe
G89176	HV198	SchirmerM_2016	NLD	healthy	23	18.04	stool	control	no	no	NA	NA	2881999122	28914670	female	adult	Europe
G89177	HV260	SchirmerM_2016	NLD	healthy	22	19.8	stool	control	no	no	NA	NA	2460147657	24834620	male	adult	Europe
G89178	HV259	SchirmerM_2016	NLD	healthy	21	22.05	stool	control	no	no	NA	NA	3309190059	33284846	female	adult	Europe
G89179	HV258	SchirmerM_2016	NLD	healthy	21	23.6	stool	control	no	no	NA	NA	2376481704	24025158	male	adult	Europe
G89180	HV257	SchirmerM_2016	NLD	healthy	23	25.48	stool	control	no	no	NA	NA	3293559525	33262234	male	adult	Europe
G89181	HV261	SchirmerM_2016	NLD	healthy	19	23.51	stool	control	no	no	NA	NA	2495337864	25192195	female	schoolage	Europe
G89182	HV114	SchirmerM_2016	NLD	healthy	21	21.22	stool	control	no	no	NA	NA	4034378212	40572224	female	adult	Europe
G89184	HV077	SchirmerM_2016	NLD	healthy	19	20.66	stool	control	no	no	NA	NA	2323838359	23242629	female	schoolage	Europe
G89185	HV047	SchirmerM_2016	NLD	healthy	21	19.29	stool	control	no	no	NA	NA	2709216474	27306978	female	adult	Europe
G89186	HV071	SchirmerM_2016	NLD	healthy	47	27.44	stool	control	no	no	NA	NA	2768659003	27963219	male	adult	Europe
G89187	HV093	SchirmerM_2016	NLD	healthy	27	20.31	stool	control	no	no	NA	NA	4815759138	48314233	female	adult	Europe
G89189	HV058	SchirmerM_2016	NLD	healthy	24	22.99	stool	control	no	no	NA	NA	1790382455	18148269	male	adult	Europe
G89190	HV096	SchirmerM_2016	NLD	healthy	20	NA	stool	control	no	no	NA	NA	2735461757	27449470	female	adult	Europe
G89192	HV072	SchirmerM_2016	NLD	healthy	19	21.68	stool	control	no	no	NA	NA	2445281641	24677341	male	schoolage	Europe
G89195	HV094	SchirmerM_2016	NLD	healthy	24	20.66	stool	control	no	no	NA	NA	2152753122	22036845	female	adult	Europe
G89196	HV277	SchirmerM_2016	NLD	healthy	21	20.23	stool	control	no	no	NA	NA	2539075918	25610286	male	adult	Europe
G89197	HV274	SchirmerM_2016	NLD	healthy	24	23.23	stool	control	no	no	NA	NA	3157504470	31708686	female	adult	Europe
G89198	HV214	SchirmerM_2016	NLD	healthy	49	20.57	stool	control	no	no	NA	NA	3946336468	39691239	female	adult	Europe
G89199	HV245	SchirmerM_2016	NLD	healthy	57	28.98	stool	control	no	no	NA	NA	2815521385	28438680	female	adult	Europe
G89200	HV184	SchirmerM_2016	NLD	healthy	69	23.88	stool	control	no	no	NA	NA	3277595394	33096539	male	senior	Europe
G89250	HV327	SchirmerM_2016	NLD	healthy	22	22.03	stool	control	no	no	NA	NA	4403487598	44308244	female	adult	Europe
G89251	HV334	SchirmerM_2016	NLD	healthy	64	28.34	stool	control	no	no	NA	NA	1800394864	18054612	female	adult	Europe
G89252	HV321	SchirmerM_2016	NLD	healthy	19	20.32	stool	control	no	no	NA	NA	3015287896	30358134	female	schoolage	Europe
G89253	HV219	SchirmerM_2016	NLD	healthy	55	24.28	stool	control	no	no	NA	NA	3102203302	31233678	male	adult	Europe
G89255	HV272	SchirmerM_2016	NLD	healthy	19	19.61	stool	control	no	no	NA	NA	3190613161	32147488	female	schoolage	Europe
G89256	HV313	SchirmerM_2016	NLD	healthy	NA	NA	stool	control	no	no	NA	NA	2539608782	25572511	NA	NA	Europe
G89258	HV241	SchirmerM_2016	NLD	healthy	NA	NA	stool	control	no	no	NA	NA	3126422163	31471838	NA	NA	Europe
G89259	HV316	SchirmerM_2016	NLD	healthy	64	23.05	stool	control	no	no	NA	NA	3716276988	37378098	female	adult	Europe
G89260	HV319	SchirmerM_2016	NLD	healthy	21	25.31	stool	control	no	no	NA	NA	3482938996	35170298	female	adult	Europe
G89261	HV315	SchirmerM_2016	NLD	healthy	18	21.45	stool	control	no	no	NA	NA	2634300638	26990492	female	schoolage	Europe
G89262	HV318	SchirmerM_2016	NLD	healthy	66	24.68	stool	control	no	no	NA	NA	3554573054	35782824	female	senior	Europe
G89263	HV309	SchirmerM_2016	NLD	healthy	48	24.42	stool	control	no	no	NA	NA	3572507506	35892158	male	adult	Europe
G89265	HV335	SchirmerM_2016	NLD	healthy	28	34.42	stool	control	no	no	NA	NA	3528270064	35512280	male	adult	Europe
G89266	HV336	SchirmerM_2016	NLD	healthy	NA	NA	stool	control	no	no	NA	NA	2483516021	24841401	NA	NA	Europe
G89267	HV333	SchirmerM_2016	NLD	healthy	25	21.91	stool	control	no	no	NA	NA	2051869309	20725838	female	adult	Europe
G89268	HV325	SchirmerM_2016	NLD	healthy	54	28.09	stool	control	no	no	NA	NA	3711034801	37314266	male	adult	Europe
G89269	HV337	SchirmerM_2016	NLD	healthy	22	20.15	stool	control	no	no	NA	NA	2535533291	25824811	female	adult	Europe
G89271	HV330	SchirmerM_2016	NLD	healthy	24	22.16	stool	control	no	no	NA	NA	1652389243	16519772	male	adult	Europe
G89272	HV326	SchirmerM_2016	NLD	healthy	23	22.12	stool	control	no	no	NA	NA	2459522326	24876412	male	adult	Europe
G89273	HV340	SchirmerM_2016	NLD	healthy	20	18.52	stool	control	no	no	NA	NA	3695922932	37172406	female	adult	Europe
G89274	HV320	SchirmerM_2016	NLD	healthy	20	21.14	stool	control	no	no	NA	NA	2662182532	26929021	female	adult	Europe
G89275	HV331	SchirmerM_2016	NLD	healthy	20	26.25	stool	control	no	no	NA	NA	4353891279	43837576	male	adult	Europe
G89276	HV342	SchirmerM_2016	NLD	healthy	20	27.7	stool	control	no	no	NA	NA	2526523185	25503608	male	adult	Europe
G90573	HV091	SchirmerM_2016	NLD	healthy	27	NA	stool	control	no	no	NA	NA	2298757887	22971201	male	adult	Europe
G90575	HV443	SchirmerM_2016	NLD	healthy	22	19.88	stool	control	no	no	NA	NA	2770798911	27750314	male	adult	Europe
G90576	HV115	SchirmerM_2016	NLD	healthy	21	20.11	stool	control	no	no	NA	NA	1460839847	14613947	female	adult	Europe
G90578	HV328	SchirmerM_2016	NLD	healthy	19	17.27	stool	control	no	no	NA	NA	2142364061	21452430	male	schoolage	Europe
H10	H10	RampelliS_2015	TZA	NA	40	NA	stool	control	yes	NA	NA	NA	6142112280	63686272	female	adult	Africa
H1	H1	RampelliS_2015	TZA	NA	43	NA	stool	control	yes	NA	NA	NA	2830033596	29669622	female	adult	Africa
H11	H11	RampelliS_2015	TZA	NA	29	NA	stool	control	yes	NA	NA	NA	1565359457	16543096	female	adult	Africa
H12	H12	RampelliS_2015	TZA	NA	8	NA	stool	control	yes	NA	NA	NA	899601344	9489634	female	child	Africa
H13	H13	RampelliS_2015	TZA	NA	34	NA	stool	control	yes	NA	NA	NA	2661816112	28163582	male	adult	Africa
H14	H14	RampelliS_2015	TZA	NA	30	NA	stool	control	yes	NA	NA	NA	6826446232	71290650	male	adult	Africa
H15	H15	RampelliS_2015	TZA	NA	16	NA	stool	control	yes	NA	NA	NA	1980997308	20862744	male	schoolage	Africa
H16	H16	RampelliS_2015	TZA	NA	21	NA	stool	control	yes	NA	NA	NA	2927039121	30793236	male	adult	Africa
H17	H17	RampelliS_2015	TZA	NA	23	NA	stool	control	yes	NA	NA	NA	7485242731	77841428	male	adult	Africa
H18	H18	RampelliS_2015	TZA	NA	17	NA	stool	control	yes	NA	NA	NA	2936595311	30667466	male	schoolage	Africa
H19	H19	RampelliS_2015	TZA	NA	15	NA	stool	control	yes	NA	NA	NA	945575362	9733720	male	schoolage	Africa
H1F413846	H1F413846	LiJ_2017	CHN	hypertension	NA	NA	stool	pre-hypertension	no	no	NA	NA	5137281250	41098250	NA	adult	Asia
H1F512951	H1F512951	LiJ_2017	CHN	hypertension	NA	NA	stool	hypertension	no	no	NA	NA	5661608000	45292864	NA	adult	Asia
H1F513817	H1F513817	LiJ_2017	CHN	hypertension	NA	NA	stool	pre-hypertension	no	no	NA	NA	5122840500	40982724	NA	adult	Asia
H1F513818	H1F513818	LiJ_2017	CHN	hypertension	NA	NA	stool	pre-hypertension	no	no	NA	NA	6763122000	54104976	NA	adult	Asia
H1F613739	H1F613739	LiJ_2017	CHN	hypertension	NA	NA	stool	pre-hypertension	no	no	NA	NA	5174631750	41397054	NA	adult	Asia
H1M213648	H1M213648	LiJ_2017	CHN	hypertension	NA	NA	stool	pre-hypertension	no	no	NA	NA	5228020750	41824166	NA	adult	Asia
H1M313811	H1M313811	LiJ_2017	CHN	hypertension	NA	NA	stool	pre-hypertension	no	no	NA	NA	6823263000	54586104	NA	adult	Asia
H1M412743	H1M412743	LiJ_2017	CHN	hypertension	NA	NA	stool	pre-hypertension	no	no	NA	NA	6714691750	53717534	NA	adult	Asia
H1M412809	H1M412809	LiJ_2017	CHN	hypertension	NA	NA	stool	pre-hypertension	no	no	NA	NA	6769557000	54156456	NA	adult	Asia
H1M412832	H1M412832	LiJ_2017	CHN	hypertension	NA	NA	stool	pre-hypertension	no	no	NA	NA	5315164250	42521314	NA	adult	Asia
H1M412835	H1M412835	LiJ_2017	CHN	hypertension	NA	NA	stool	pre-hypertension	no	no	NA	NA	6541661500	52333292	NA	adult	Asia
H1M412837	H1M412837	LiJ_2017	CHN	hypertension	NA	NA	stool	pre-hypertension	no	no	NA	NA	5350457750	42803662	NA	adult	Asia
H1M412844	H1M412844	LiJ_2017	CHN	hypertension	NA	NA	stool	pre-hypertension	no	no	NA	NA	5139024500	41112196	NA	adult	Asia
H1M412949	H1M412949	LiJ_2017	CHN	hypertension	NA	NA	stool	hypertension	no	no	NA	NA	5238357250	41906858	NA	adult	Asia
H1M413802	H1M413802	LiJ_2017	CHN	hypertension	NA	NA	stool	pre-hypertension	no	no	NA	NA	5121915000	40975320	NA	adult	Asia
H1M413815	H1M413815	LiJ_2017	CHN	hypertension	NA	NA	stool	pre-hypertension	no	no	NA	NA	5529543000	44236344	NA	adult	Asia
H1M413822	H1M413822	LiJ_2017	CHN	hypertension	NA	NA	stool	pre-hypertension	no	no	NA	NA	6237613500	49900908	NA	adult	Asia
H1M413827	H1M413827	LiJ_2017	CHN	hypertension	NA	NA	stool	pre-hypertension	no	no	NA	NA	5080621250	40644970	NA	adult	Asia
H1M414905	H1M414905	LiJ_2017	CHN	hypertension	NA	NA	stool	pre-hypertension	no	no	NA	NA	5252077500	42016620	NA	adult	Asia
H1M511833	H1M511833	LiJ_2017	CHN	hypertension	NA	NA	stool	pre-hypertension	no	no	NA	NA	4962995500	39703964	NA	adult	Asia
H1M511841	H1M511841	LiJ_2017	CHN	hypertension	NA	NA	stool	pre-hypertension	no	no	NA	NA	5106275250	40850202	NA	adult	Asia
H1M511842	H1M511842	LiJ_2017	CHN	hypertension	NA	NA	stool	pre-hypertension	no	no	NA	NA	7932024000	63456192	NA	adult	Asia
H1M512808	H1M512808	LiJ_2017	CHN	hypertension	NA	NA	stool	pre-hypertension	no	no	NA	NA	5395481000	43163848	NA	adult	Asia
H1M512821	H1M512821	LiJ_2017	CHN	hypertension	NA	NA	stool	pre-hypertension	no	no	NA	NA	6359262750	50874102	NA	adult	Asia
H1M512831	H1M512831	LiJ_2017	CHN	hypertension	NA	NA	stool	pre-hypertension	no	no	NA	NA	5110112500	40880900	NA	adult	Asia
H1M512834	H1M512834	LiJ_2017	CHN	hypertension	NA	NA	stool	pre-hypertension	no	no	NA	NA	5269052250	42152418	NA	adult	Asia
H1M512836	H1M512836	LiJ_2017	CHN	hypertension	NA	NA	stool	pre-hypertension	no	no	NA	NA	5313161500	42505292	NA	adult	Asia
H1M512840	H1M512840	LiJ_2017	CHN	hypertension	NA	NA	stool	pre-hypertension	no	no	NA	NA	5217287000	41738296	NA	adult	Asia
H1M512853	H1M512853	LiJ_2017	CHN	hypertension	NA	NA	stool	pre-hypertension	no	no	NA	NA	4968889250	39751114	NA	adult	Asia
H1M512854	H1M512854	LiJ_2017	CHN	hypertension	NA	NA	stool	pre-hypertension	no	no	NA	NA	6715099750	53720798	NA	adult	Asia
H1M512855	H1M512855	LiJ_2017	CHN	hypertension	NA	NA	stool	pre-hypertension	no	no	NA	NA	5205834000	41646672	NA	adult	Asia
H1M513606	H1M513606	LiJ_2017	CHN	hypertension	NA	NA	stool	pre-hypertension	no	no	NA	NA	4958851000	39670808	NA	adult	Asia
H1M513729	H1M513729	LiJ_2017	CHN	hypertension	NA	NA	stool	pre-hypertension	no	no	NA	NA	5428238000	43425904	NA	adult	Asia
H1M513730	H1M513730	LiJ_2017	CHN	hypertension	NA	NA	stool	pre-hypertension	no	no	NA	NA	5673028500	45384228	NA	adult	Asia
H1M513738	H1M513738	LiJ_2017	CHN	hypertension	NA	NA	stool	pre-hypertension	no	no	NA	NA	5349700250	42797602	NA	adult	Asia
H1M513747	H1M513747	LiJ_2017	CHN	hypertension	NA	NA	stool	pre-hypertension	no	no	NA	NA	5161590000	41292720	NA	adult	Asia
H1M513803	H1M513803	LiJ_2017	CHN	hypertension	NA	NA	stool	pre-hypertension	no	no	NA	NA	4928057500	39424460	NA	adult	Asia
H1M513804	H1M513804	LiJ_2017	CHN	hypertension	NA	NA	stool	pre-hypertension	no	no	NA	NA	4931473500	39451788	NA	adult	Asia
H1M513807	H1M513807	LiJ_2017	CHN	hypertension	NA	NA	stool	pre-hypertension	no	no	NA	NA	5165219000	41321752	NA	adult	Asia
H1M513810	H1M513810	LiJ_2017	CHN	hypertension	NA	NA	stool	pre-hypertension	no	no	NA	NA	6225462250	49803698	NA	adult	Asia
H1M513813	H1M513813	LiJ_2017	CHN	hypertension	NA	NA	stool	pre-hypertension	no	no	NA	NA	5188277250	41506218	NA	adult	Asia
H1M513816	H1M513816	LiJ_2017	CHN	hypertension	NA	NA	stool	pre-hypertension	no	no	NA	NA	4994723250	39957786	NA	adult	Asia
H1M513819	H1M513819	LiJ_2017	CHN	hypertension	NA	NA	stool	pre-hypertension	no	no	NA	NA	6934355250	55474842	NA	adult	Asia
H1M513820	H1M513820	LiJ_2017	CHN	hypertension	NA	NA	stool	pre-hypertension	no	no	NA	NA	5228332000	41826656	NA	adult	Asia
H1M513823	H1M513823	LiJ_2017	CHN	hypertension	NA	NA	stool	pre-hypertension	no	no	NA	NA	6290996750	50327974	NA	adult	Asia
[truncated: 4,776 more rows]
