# Supplementary material for: Analysis of 1321 Eubacterium rectale genomes from metagenomes uncovers complex phylogeographic population structure and subspecies functional adaptations
Source: Genome Biol. 2020 Jun 8;21:138. doi: 10.1186/s13059-020-02042-y (PMC7278147; doi:10.1186/s13059-020-02042-y)
Supplement: Supplementary file 5 — Additional file 5. Summary of datasets used in this study. [file 13059_2020_2042_MOESM5_ESM.csv]

dataset	dataset_condition	countries	nr_samples	nr_subjects	bases_mean	bases_sd	PMID
AsnicarF_2017	control	ITA	16	10	3177359459	1569228067	28144631
Bengtsson-PalmeJ_2015	control	SWE	67	36	18064668474	4554220065	26259788
BritoIL_2016	control	FJI	172	172	11145971858	2426602604	27409808
CosteaPI_2017	control	DEU, KAZ	282	117	5541554771	1659976581	29242367
DavidLA_2015	cholera_diarrhea, cholera_patient_households, control	BGD	49	49	882889106.1	920835250.9	25991682
FengQ_2015	adenoma, control, CRC	AUT	154	154	5001740523	788732940.5	25758642
GeversD_2014	healthy/CD	USA	50	50	7896153853	5313249771	24629344
HeQ_2017	healthy/CD	CHN	122	122	5441203045	747183074.2	28655159
HMP_2012	control	USA	147	95	10037442232	2253269442	22699609
IjazUZ_2017	control, IBD, IBD+EEN	GBR	96	52	1175750568	634577707.4	28222161
KarlssonFH_2013	control, IGT, T2D	DEU, DNK, EST, FIN, FRA, HUN, ISL, NOR, SVK, SWE	145	145	3127347087	1783934838	23719380
KieserS_2018	acute_diarrhoea, control	BGD	26	26	4783081549	833937305	29675461
KosticAD_2015	T1D, T1D_nonconverter, T1D_seroconverter	EST, FIN	124	23	2241058190	857772287.3	25662751
LeChatelierE_2013	control	DNK	292	292	5620853047	2389203972	23985870
LiJ_2017	control, hypertension, pre-hypertension	CHN	196	196	5603813260	659179199.7	28143587
LiuW_2016	control	MNG	110	110	8575430792	3820156603	27708392
LomanNJ_2013	STEC	DEU	43	43	1374812705	1812854688	23571589
LoombaR_2017	NAFLD	USA	85	85	7257520129	4772182500	28467925
LouisS_2016	control	DEU	92	16	2213256494	1288800199	26919743
NielsenHB_2014	control, IBD	ESP	219	141	4158505284	1832639898	24997787
Obregon-TitoAJ_2015	control	PER, USA	58	58	3832261907	1348105968	25807110
PasolliE_2019	control	MDG	112	112	5259259131	3900792735	30661755
QinJ_2012	control, T2D	CHN	363	363	3522475752	1144744102	23023125
QinN_2014	cirrhosis, control	CHN	237	237	5096912235	3018186153	25079328
RampelliS_2015	control	ITA, TZA	38	38	2114133766	1869218276	25981789
RaymondF_2016	cephalosporins, control	CAN	72	24	13646633550	5090721824	26359913
RosaBA_2018	control, STH	IDN, LBR	24	14	14701785082	3530335895	29486796
SchirmerM_2016	control	NLD	471	471	2998828634	816417198.8	27984736
SmitsSA_2017	control	TZA	39	39	788096439.4	551425380.1	28839072
TettA_2019	control	ETH	50	50	5662295836	2049976824	30661755
VatanenT_2016	bronchitis, control, cough, cystitis, fever, infectiousgastroenteritis, NK, otitis, pneumonia, pyelonefritis, pyelonephritis, respiratoryinf, salmonellosis, sepsis, skininf, stomatitis, suspinf, tonsillitis	EST, FIN, RUS	785	212	2044264042	1084654797	27259157
VincentC_2016	CDI, control	CAN	229	98	2615399511	1899937359	26975510
VogtmannE_2016	control, CRC	USA	110	110	5649011751	1371825261	27171425
WenC_2017	control, RA	CHN	167	167	7113115022	4778351058	28750650
XieH_2016	control	GBR	250	250	7131769894	888003883.9	27818083
YuJ_2015	control, CRC	CHN	128	128	5403012172	980745178.3	26408641
ZeeviD_2015	control	ISR	956	901	3008566155	1357207249	26590418
ZellerG_2014	adenoma, control, CRC	DEU, FRA	199	199	5329747049	2342566557	25432777
All_data	NA	NA	6775	5405	4646931198	3496337456
