# Supplementary material for: Analysis of 1321 Eubacterium rectale genomes from metagenomes uncovers complex phylogeographic population structure and subspecies functional adaptations
Source: Genome Biol. 2020 Jun 8;21:138. doi: 10.1186/s13059-020-02042-y (PMC7278147; doi:10.1186/s13059-020-02042-y)
Supplement: Supplementary file 6 — Additional file 6. Differentially abundant KO groups between ErEurope and ErEurasia. A positive effect size means a given KO group is more abundant (on average) in ErEurasia. P-values were calculated using a two-sided Wilcoxon test. Q-values represent FDR-corrected (at 5%) p-values corrected using the Benjamini-Hochberg method. [file 13059_2020_2042_MOESM6_ESM.csv]

KO	gene_name	effect_size	q_value	association	enzyme_description
K00075	murB	1.46220852318413	5.66319954842099e-18	ErEurasia	UDP-N-acetylmuramate dehydrogenase
K05349	bglX	1.07236665773251	3.5769251099117e-61	ErEurasia	beta-glucosidase
K01209	abfA	0.9089774153959	1.19595336926422e-52	ErEurasia	alpha-N-arabinofuranosidase
K16785	ecfT	0.86026746039583	4.94003174218109e-33	ErEurasia	energy-coupling factor transport system permease protein
K17320	lplC	0.63729915783831	5.94382468568313e-30	ErEurasia	putative aldouronate transport system permease protein
K16786	ecfA1	0.564826700898588	5.63445191927171e-32	ErEurasia	energy-coupling factor transport system ATP-binding protein
K03581	recD	0.563535950570611	2.10193106519468e-06	ErEurasia	exodeoxyribonuclease V alpha subunit
K01198	xynB	0.561977175584364	1.66649036439733e-51	ErEurasia	xylan 1,4-beta-xylosidase
K16787	ecfA2	0.546946634879883	1.42744008329176e-28	ErEurasia	energy-coupling factor transport system ATP-binding protein
K03111	ssb	0.467829987727292	2.00292305892384e-10	ErEurasia	single-strand DNA-binding protein
K17318	K17318, lplA	0.445217170506003	4.77564635763065e-18	ErEurasia	putative aldouronate transport system substrate-binding protein
K01897	ACSL, fadD	0.390730578792196	6.15112924098954e-28	ErEurasia	long-chain acyl-CoA synthetase
K00640	cysE	0.357756492544682	1.16897521566216e-16	ErEurasia	serine O-acetyltransferase
K00845	glk	0.344573911326158	2.22165588953777e-07	ErEurasia	glucokinase
K03205	virD4, lvhD4	0.32394306591996	0.0372636678774281	ErEurasia	type IV secretion system protein VirD4
K10202	ABC.NGC.P1	0.313941514198254	2.82982513311605e-19	ErEurasia	N-acetylglucosamine transport system permease protein
K17319	lplB	0.303368646757607	6.35289815366461e-14	ErEurasia	putative aldouronate transport system permease protein
K05515	mrdA	0.262029369859922	2.86698498399426e-12	ErEurasia	penicillin-binding protein 2
K00975	glgC	0.258672008351084	4.18804273530066e-14	ErEurasia	glucose-1-phosphate adenylyltransferase
K19302	bcrC	0.245447107449675	4.58426207476569e-12	ErEurasia	undecaprenyl-diphosphatase
K08384	spoVD	0.240432225027861	4.1975688047206e-11	ErEurasia	stage V sporulation protein D (sporulation-specific penicillin-binding protein)
K01662	dxs	0.197026336949315	3.88595171979001e-11	ErEurasia	1-deoxy-D-xylulose-5-phosphate synthase
K02078	acpP	0.169786567732653	3.5545126831563e-11	ErEurasia	acyl carrier protein
K00266	gltD	0.162049119045268	2.63773585832633e-05	ErEurasia	glutamate synthase (NADPH/NADH) small chain
K04041	fbp3	0.155715273173553	2.02486699140658e-09	ErEurasia	fructose-1,6-bisphosphatase III
K00805	hepST	0.145036606525695	6.76085281716268e-07	ErEurasia	heptaprenyl diphosphate synthase
K10189	lacF, araP	0.118720817052011	0.000828146429574736	ErEurasia	lactose/L-arabinose transport system permease protein
K10190	lacG, araQ	0.118720817052011	0.000828146429574736	ErEurasia	lactose/L-arabinose transport system permease protein
K10188	lacE, araN	0.11402333225183	0.00140460125889459	ErEurasia	lactose/L-arabinose transport system substrate-binding protein
K03780	ttdB	0.110397946084724	0.00111362693316702	ErEurasia	L(+)-tartrate dehydratase beta subunit
K03779	ttdA	0.104762374980603	0.0019158788468667	ErEurasia	L(+)-tartrate dehydratase alpha subunit
K01678	E4.2.1.2AB, fumB	0.104705948736757	0.00780899031624892	ErEurasia	fumarate hydratase subunit beta
K01179	E3.2.1.4	0.0977020412193712	2.33157200171888e-07	ErEurasia	endoglucanase
K01738	cysK	0.081860373259603	0.000359586942236389	ErEurasia	cysteine synthase A
K02314	dnaB	0.0734458096460664	0.00705080448559885	ErEurasia	replicative DNA helicase
K00702	E2.4.1.20	0.0620265485477296	5.48758699476596e-10	ErEurasia	cellobiose phosphorylase
K06131	clsA_B	0.0556010100297648	0.0214730639047457	ErEurasia	cardiolipin synthase A/B
K00956	cysN	0.0545289113966905	6.24885124839442e-05	ErEurasia	sulfate adenylyltransferase subunit 1
K00957	cysD	0.0526597920692915	4.01025290339589e-05	ErEurasia	sulfate adenylyltransferase subunit 2
K00854	xylB, XYLB	0.0488087009268011	0.00108807261303684	ErEurasia	xylulokinase
K02015	ABC.FEV.P	0.0385461778273075	0.000362606934721482	ErEurasia	iron complex transport system permease protein
K01886	QARS, glnS	0.0131543680966018	0.0310072180864646	ErEurasia	glutaminyl-tRNA synthetase
K01870	IARS, ileS	0.0122233350731427	0.0491310023731337	ErEurasia	isoleucyl-tRNA synthetase
K01624	FBA, fbaA	0.0112781954887218	0.0280505493738312	ErEurasia	fructose-bisphosphate aldolase, class II
K02048	cysP, sbp	0.0103330559043011	0.0497288448325791	ErEurasia	sulfate transport system substrate-binding protein
K00057	gpsA	0.00751879699248126	0.0187572584518146	ErEurasia	glycerol-3-phosphate dehydrogenase (NAD(P)+)
K01938	fhs	-0.0112781954887218	0.0280505493738312	ErEurope	formate--tetrahydrofolate ligase
K00003	E1.1.1.3	-0.0122162817926617	0.0303873797885547	ErEurope	homoserine dehydrogenase
K00901	dgkA, DGK	-0.0131543680966018	0.00780899031624892	ErEurope	diacylglycerol kinase (ATP)
K01868	TARS, thrS	-0.0140924544005416	0.00973606745013114	ErEurope	threonyl-tRNA synthetase
K04066	priA	-0.0150375939849624	0.00505513351597717	ErEurope	primosomal protein N' (replication factor Y) (superfamily II helicase)
K04517	tyrA2	-0.0150375939849624	0.0412486989968293	ErEurope	prephenate dehydrogenase
K01703	leuC, IPMI-L	-0.0178518528967823	0.0180335162140301	ErEurope	3-isopropylmalate/(R)-2-methylmalate dehydratase large subunit
K05936	cobM, cbiF	-0.0178518528967823	0.0173050532688706	ErEurope	precorrin-4/cobalt-precorrin-4 C11-methyltransferase
K00821	argD	-0.0197350787851431	0.0323776827564944	ErEurope	acetylornithine/N-succinyldiaminopimelate aminotransferase
K02112	ATPF1B, atpD	-0.0206872716500446	0.0177150634397838	ErEurope	F-type H+-transporting ATPase subunit beta
K10540	mglB	-0.0253706498892634	0.0122143943493313	ErEurope	methyl-galactoside transport system substrate-binding protein
K01890	FARSB, pheT	-0.0253706498892635	0.0134589847008873	ErEurope	phenylalanyl-tRNA synthetase beta chain
K02037	pstC	-0.0263298960346456	0.0454758382200173	ErEurope	phosphate transport system permease protein
K02038	pstA	-0.0263298960346456	0.0454758382200173	ErEurope	phosphate transport system permease protein
K00700	GBE1, glgB	-0.027260929058105	0.0335658583498814	ErEurope	1,4-alpha-glucan branching enzyme
K00826	E2.6.1.42, ilvE	-0.0281566956791603	0.0184717478227528	ErEurope	branched-chain amino acid aminotransferase
K00969	nadD	-0.0281778555206027	0.0235366964092791	ErEurope	nicotinate-nucleotide adenylyltransferase
K01653	E2.2.1.6S, ilvH, ilvN	-0.0300822412504054	0.0122143943493313	ErEurope	acetolactate synthase I/III small subunit
K02563	murG	-0.0329317665646293	0.0303402526499089	ErEurope	UDP-N-acetylglucosamine--N-acetylmuramyl-(pentapeptide) pyrophosphoryl-undecaprenol N-acetylglucosamine transferase
K03525	coaX	-0.0366770584999083	0.0312644823341255	ErEurope	type III pantothenate kinase
K00800	aroA	-0.0385391245468267	0.0122143943493313	ErEurope	3-phosphoshikimate 1-carboxyvinyltransferase
K01872	AARS, alaS	-0.0385602843882689	0.0228557598392757	ErEurope	alanyl-tRNA synthetase
K02899	RP-L27, MRPL27, rpmA	-0.0385814442297112	0.0114120243447679	ErEurope	large subunit ribosomal protein L27
K05366	mrcA	-0.0404435102766298	0.00780899031624892	ErEurope	penicillin-binding protein 1A
K00604	MTFMT, fmt	-0.0450916221134451	9.00129201621316e-06	ErEurope	methionyl-tRNA formyltransferase
K12308	bgaB, lacA	-0.045098675393926	0.0214588538642936	ErEurope	beta-galactosidase
K15634	gpmB	-0.0468831553555558	0.0346774295876301	ErEurope	probable phosphoglycerate mutase
K00817	hisC	-0.04701716768469	0.0113928005519593	ErEurope	histidinol-phosphate aminotransferase
K03524	birA	-0.0498173200355486	0.00521359769581758	ErEurope	BirA family transcriptional regulator, biotin operon repressor / biotin---
K07816	E2.7.6.5X	-0.0515524270338137	0.0169516348543023	ErEurope	putative GTP pyrophosphokinase
K01176	AMY, amyA, malS	-0.0516300131191016	0.0436914444664315	ErEurope	alpha-amylase
K01443	nagA, AMDHD2	-0.0582036705271621	0.000750845209269039	ErEurope	N-acetylglucosamine-6-phosphate deacetylase
K01151	nfo	-0.0637546022655138	0.00462005201828404	ErEurope	deoxyribonuclease IV
K03431	glmM	-0.0647138484108958	0.00963996974493074	ErEurope	phosphoglucosamine mutase
K00611	OTC, argF, argI	-0.0647914344961843	0.00193033573241238	ErEurope	ornithine carbamoyltransferase
K05601	hcp	-0.0722185388424155	0.00421083477184069	ErEurope	hydroxylamine reductase
K02996	RP-S9, MRPS9, rpsI	-0.0734387563655857	0.0045764383813476	ErEurope	small subunit ribosomal protein S9
K01200	pulA	-0.0881871658508372	4.93153566528087e-06	ErEurope	pullulanase
K15772	ganQ	-0.0943376264300526	0.0142407809172241	ErEurope	arabinogalactan oligomer / maltooligosaccharide transport system permease protein
K01208	cd, ma, nplT	-0.10098181664292	0.00505513351597717	ErEurope	cyclomaltodextrinase / maltogenic alpha-amylase / neopullulanase
K01786	NA	-0.105834473613678	0.00521359769581758	ErEurope	L-ribulose-5-phosphate 4-epimerase
K07699	spo0A	-0.113508442776735	2.81145265690646e-07	ErEurope	two-component system, response regulator, stage 0 sporulation protein A
K02013	ABC.FEV.A	-0.118071915247782	3.99380107405065e-05	ErEurope	iron complex transport system ATP-binding protein
K10542	mglA	-0.118981788429799	5.54078400686263e-05	ErEurope	methyl-galactoside transport system ATP-binding protein
K01835	pgm	-0.128404971152083	7.09495524330647e-06	ErEurope	phosphoglucomutase
K00968	PCYT1	-0.14630619701223	3.06377243397428e-09	ErEurope	choline-phosphate cytidylyltransferase
K00600	glyA, SHMT	-0.155694113332111	1.09647013881328e-09	ErEurope	glycine hydroxymethyltransferase
K01654	E2.5.1.56, neuB	-0.160412757973734	1.95101720871244e-11	ErEurope	N-acetylneuraminate synthase
K01515	nudF	-0.176889221176769	6.72516095542749e-05	ErEurope	ADP-ribose pyrophosphatase
K17076	K17076, lysY	-0.183737956523579	2.5089752174416e-08	ErEurope	putative lysine transport system ATP-binding protein
K01921	ddl	-0.185748141460593	6.53546953571487e-10	ErEurope	D-alanine-D-alanine ligase
K12251	aguB	-0.188308482275106	1.68192728155744e-07	ErEurope	N-carbamoylputrescine amidase
K01834	PGAM, gpmA	-0.220076457560411	1.43882942522785e-09	ErEurope	2,3-bisphosphoglycerate-dependent phosphoglycerate mutase
K04486	E3.1.3.15B	-0.24802860810563	9.69158681049736e-11	ErEurope	histidinol-phosphatase (PHP family)
K00991	ispD	-0.257987840144451	2.03884591674415e-15	ErEurope	2-C-methyl-D-erythritol 4-phosphate cytidylyltransferase
K00763	pncB, NAPRT1	-0.273730762177489	2.03809082077152e-15	ErEurope	nicotinate phosphoribosyltransferase
K01755	argH, ASL	-0.285749552116689	7.76204564664176e-12	ErEurope	argininosuccinate lyase
K01955	carB, CPA2	-0.296971321361565	1.95101720871244e-11	ErEurope	carbamoyl-phosphate synthase large subunit
K07407	E3.2.1.22B, galA, rafA	-0.30808729139923	4.92212778257346e-06	ErEurope	alpha-galactosidase
K07258	dacC, dacA, dacD	-0.311028509359703	7.63495974029489e-07	ErEurope	serine-type D-Ala-D-Ala carboxypeptidase (penicillin-binding protein 5/6)
K17073	lysX1	-0.360895202358617	3.06264596101671e-08	ErEurope	putative lysine transport system substrate-binding protein
K01607	pcaC	-0.372046438798685	5.9860173906949e-21	ErEurope	4-carboxymuconolactone decarboxylase
K02435	gatC, GATC	-0.372124024883973	9.01269555833188e-25	ErEurope	aspartyl-tRNA(Asn)/glutamyl-tRNA(Gln) amidotransferase subunit C
K17074	lysX2	-0.372166344566858	1.99041200298697e-08	ErEurope	putative lysine transport system permease protein
K01666	mhpE	-0.372434369225127	7.26727357660825e-27	ErEurope	4-hydroxy 2-oxovalerate aldolase
K01784	galE, GALE	-0.386935913893552	2.4978404817558e-13	ErEurope	UDP-glucose 4-epimerase
K15771	ganP	-0.389623213756718	2.78636220924609e-15	ErEurope	arabinogalactan oligomer / maltooligosaccharide transport system permease protein
K10541	mglC	-0.398432761077177	2.18885118172037e-27	ErEurope	methyl-galactoside transport system permease protein
K01950	E6.3.5.1, NADSYN1, QNS1, nadE	-0.412588695002045	7.59125944509779e-31	ErEurope	NAD+ synthase (glutamine-hydrolysing)
K00847	E2.7.1.4, scrK	-0.444173284994851	1.88551724063203e-18	ErEurope	fructokinase
K00058	serA, PHGDH	-0.608162056172326	2.50502685074607e-112	ErEurope	D-3-phosphoglycerate dehydrogenase / 2-oxoglutarate reductase
K01187	malZ	-0.641199621944166	1.03577166656127e-79	ErEurope	alpha-glucosidase
K01182	IMA, malL	-0.677855520602632	4.71502361958141e-92	ErEurope	oligo-1,6-glucosidase
K01193	INV, sacA	-0.766592842330968	9.32174272349101e-37	ErEurope	beta-fructofuranosidase
K03070	secA	-0.784197830410924	3.51047761565433e-124	ErEurope	preprotein translocase subunit SecA
K10439	rbsB	-0.787322433663897	1.24618483416679e-29	ErEurope	ribose transport system substrate-binding protein
K02397	flgL	-0.948306507356572	1.73620307609691e-265	ErEurope	flagellar hook-associated protein 3 FlgL
K02398	flgM	-0.952065905852812	7.30258117365018e-269	ErEurope	negative regulator of flagellin synthesis FlgM
K02421	fliR	-0.957786116322702	2.57808202948721e-236	ErEurope	flagellar biosynthetic protein FliR
K02556	motA	-0.957786116322702	7.37837597219095e-238	ErEurope	chemotaxis protein MotA
K02557	motB	-0.957786116322702	2.57808202948721e-236	ErEurope	chemotaxis protein MotB
K02401	flhB	-0.958724202626642	3.25393783748716e-234	ErEurope	flagellar biosynthetic protein FlhB
K02416	fliM	-0.958724202626642	8.41398654776552e-239	ErEurope	flagellar motor switch protein FliM
K02420	fliQ	-0.958724202626642	8.41398654776552e-239	ErEurope	flagellar biosynthetic protein FliQ
K02419	fliP	-0.959662288930582	3.04759451915544e-238	ErEurope	flagellar biosynthetic protein FliP
K02400	flhA	-0.961538461538462	9.04148901769012e-242	ErEurope	flagellar biosynthesis protein FlhA
K02418	fliOZ, fliO	-0.961538461538462	1.22122739673763e-238	ErEurope	flagellar protein FliO/FliZ
K02417	fliNY, fliN	-0.962476547842402	4.40021561756416e-238	ErEurope	flagellar motor switch protein FliN/FliY
K02413	fliJ	-0.963407580865861	1.22225214607932e-246	ErEurope	flagellar FliJ protein
K02414	fliK	-0.964352720450281	7.63094259582556e-245	ErEurope	flagellar hook-length control protein FliK
K03415	cheV	-0.965213220668933	8.00298682106686e-265	ErEurope	two-component system, chemotaxis family, chemotaxis protein CheV
K02411	fliH	-0.96809801238556	5.67374405171038e-252	ErEurope	flagellar assembly protein FliH
K02412	fliI	-0.96809801238556	5.67374405171038e-252	ErEurope	flagellum-specific ATP synthase
K03412	cheB	-0.968105065666041	2.51229320898937e-247	ErEurope	two-component system, chemotaxis family, protein-glutamate methylesterase/glutaminase
K13280	SEC11, sipW	-0.969931865310556	6.59848879699398e-270	ErEurope	signal peptidase I
K03411	cheD	-0.96997418499344	4.10026050939841e-254	ErEurope	chemotaxis protein CheD
K00575	cheR	-0.971808037918436	1.7641609029439e-276	ErEurope	chemotaxis protein methyltransferase CheR
K03410	cheC	-0.972795497185741	2.51787242254372e-254	ErEurope	chemotaxis protein CheC
K02410	fliG	-0.974671669793621	2.29289928255748e-251	ErEurope	flagellar motor switch protein FliG
K02408	fliE	-0.975609756097561	1.47601214808732e-257	ErEurope	flagellar hook-basal body complex protein FliE
K02387	flgB	-0.978424015009381	4.26717042195509e-259	ErEurope	flagellar basal-body rod protein FlgB
K02388	flgC	-0.978424015009381	6.66363380704868e-261	ErEurope	flagellar basal-body rod protein FlgC
K02409	fliF	-0.984052532833021	7.28605290277941e-257	ErEurope	flagellar M-ring protein FliF
K03100	lepB	-1.00469748480018	3.62910643175688e-262	ErEurope	signal peptidase I
K02405	fliA	-1.01312615497468	5.88279750591016e-240	ErEurope	RNA polymerase sigma factor for flagellar operon FliA
K10117	msmE	-1.04387845787076	6.68788558270404e-73	ErEurope	raffinose/stachyose/melibiose transport system substrate-binding protein
K02422	fliS	-1.05830241645389	3.73335963636004e-234	ErEurope	flagellar protein FliS
K15770	cycB, ganO	-1.07742385983721	1.40507173051947e-119	ErEurope	arabinogalactan oligomer / maltooligosaccharide transport system substrate-binding protein
K01448	amiABC	-1.13791279324014	6.58009294972417e-58	ErEurope	N-acetylmuramoyl-L-alanine amidase
K01714	dapA	-1.24828957948342	3.33129884615257e-121	ErEurope	4-hydroxy-tetrahydrodipicolinate synthase
K10118	msmF	-1.68390018197464	6.51625397290384e-85	ErEurope	raffinose/stachyose/melibiose transport system permease protein
K02407	fliD	-1.86749001960812	3.47701489132026e-269	ErEurope	flagellar hook-associated protein 2
K10119	msmG	-1.8674970728886	6.17440768706206e-119	ErEurope	raffinose/stachyose/melibiose transport system permease protein
K02392	flgG	-1.8853418725049	7.0555926097214e-264	ErEurope	flagellar basal-body rod protein FlgG
K02396	flgK	-1.88815613141672	4.80066226386428e-265	ErEurope	flagellar hook-associated protein 1 FlgK
K02390	flgE	-1.89951191299073	8.68846308664655e-253	ErEurope	flagellar hook protein FlgE
K02389	flgD	-1.91931752458068	6.10653214356504e-240	ErEurope	flagellar basal-body rod modification protein FlgD
K03407	cheA	-1.93613254524679	2.47050479399458e-256	ErEurope	two-component system, chemotaxis family, sensor kinase CheA
K03408	cheW	-1.93613254524679	2.47050479399458e-256	ErEurope	purine-binding chemotaxis protein CheW
K03413	cheY	-1.99057681727772	1.06865604203712e-269	ErEurope	two-component system, chemotaxis family, chemotaxis protein CheY
K07813	agrB	-2.16227482402065	1.49425728336429e-52	ErEurope	accessory gene regulator B
K03563	csrA	-2.29993369916348	2.55453606831116e-133	ErEurope	carbon storage regulator
K02406	fliC	-2.86870318385081	8.56612972503285e-127	ErEurope	flagellin
K03406	mcp	-6.70592052363554	4.88473352318613e-142	ErEurope	methyl-accepting chemotaxis protein
