# Supplementary material for: Analysis of 1321 Eubacterium rectale genomes from metagenomes uncovers complex phylogeographic population structure and subspecies functional adaptations
Source: Genome Biol. 2020 Jun 8;21:138. doi: 10.1186/s13059-020-02042-y (PMC7278147; doi:10.1186/s13059-020-02042-y)
Supplement: Supplementary file 7 — Additional file 7. Annotations of gene calls in genomic islands found in ErEurope strains. [file 13059_2020_2042_MOESM7_ESM.csv]

Locus_tag	CAZy	prokka_gene_names	uniprot_KB	uniprot_status	uniprot_organism	uniprot_annotation_score	uniprot_protein	potential_role
MCHHFCKA_00095	NA	NA	NA	NA	NA	NA	NA	NA
MCHHFCKA_00096	NA	NA	NA	NA	NA	NA	NA	NA
MCHHFCKA_00097	NA	NA	NA	NA	NA	NA	NA	NA
MCHHFCKA_00098	NA	NA	NA	NA	NA	NA	NA	NA
MCHHFCKA_00099	NA	skfB	O31423	reviewed	Bacillus subtilis	4	Sporulation killing factor maturation protein SkfB	Production of sporulation killing factor
MCHHFCKA_00100	NA	NA	NA	NA	NA	NA	NA	NA
MCHHFCKA_00101	NA	NA	NA	NA	NA	NA	NA	NA
MCHHFCKA_00102	NA	lmrA	Q9CHL8	reviewed	Lactococcus lactis subsp. lactis (strain IL1403)	3	Multidrug resistance ABC transporter ATP-binding and permease protein	Antibiotic resistance
MCHHFCKA_00103	NA	ywqE	P96717	reviewed	Bacillus subtilis	4	Tyrosine-protein phosphatase YwqE	?
MCHHFCKA_00104	NA	NA	NA	NA	NA	NA	NA	NA
MCHHFCKA_00105	NA	ptk	O52788	reviewed	Acinetobacter johnsonii	4	Tyrosine-protein kinase ptk	May be involved in the production and the transport of exopolysaccharides.
MCHHFCKA_00106	NA	yveL	P71051	reviewed	Bacillus subtilis	2	Putative tyrosine-protein kinase YveL	NA
MCHHFCKA_00107	GT4	pglC	Q0P9D0	reviewed	Campylobacter jejuni	3	Undecaprenyl phosphate N,N'-diacetylbacillosamine 1-phosphate transferase	N-linked protein glycosylation pathway
MCHHFCKA_00108	GT4	epsF	P71055	reviewed	Bacillus subtilis	2	Putative glycosyltransferase EpsF	Exopolysaccharide synthesis for biofilm formation
MCHHFCKA_00109	GT2	tagF	Q5HLM5	reviewed	Staphylococcus epidermis	4	Teichoic acid poly(glycerol phosphate) polymerase	Teichoic acid polymerase
MCHHFCKA_00110	NA	epsG	P71056	reviewed	Bacillus subtilis	2	Transmembrane protein EpsG	Exopolysaccharide synthesis for biofilm formation
MCHHFCKA_00111	NA	cysE	P67765	reviewed	Staphyloccos aureus	2	Serine acetyltransferase	Serine acetyltransferase
MCHHFCKA_00112	GT32	NA	NA	NA	NA	NA	NA	NA
MCHHFCKA_00113	NA	NA	NA	NA	NA	NA	NA	NA
MCHHFCKA_00114	GT4	pglJ	Q0P9C7	reviewed	Campylobacter jejuni	3	N-acetylgalactosamine-N,N'-diacetylbacillosaminyl-diphospho-undecaprenol 4-alpha-N-acetylgalactosaminyltransferase	N-linked protein glycosylation
MCHHFCKA_00115	GT2	epsJ	P71059	reviewed	Bacillus subtilis	2		Exopolysaccharide synthesis for biofilm formation
MCHHFCKA_00116	GT2	epsJ	P71059	reviewed	Bacillus subtilis	2		Exopolysaccharide synthesis for biofilm formation
MCHHFCKA_00117	NA	NA	NA	NA	NA	NA	NA	NA
MCHHFCKA_00118	GT2	epsJ	P71059	reviewed	Bacillus subtilis	2		Exopolysaccharide synthesis for biofilm formation
MCHHFCKA_00119	GT2	epsJ	P71059	reviewed	Bacillus subtilis	2		Exopolysaccharide synthesis for biofilm formation
MCHHFCKA_00120	NA	oatWY	Q93S40	reviewed	Neisseria meningitidis	5		Polysialic acid O-acetyltransferase
MCHHFCKA_00121	GT2	epsJ	P71059	reviewed	Bacillus subtilis	2		Exopolysaccharide synthesis for biofilm formation
MCHHFCKA_00122	GT2	epsJ	P71059	reviewed	Bacillus subtilis	2		Exopolysaccharide synthesis for biofilm formation
MCHHFCKA_00123	NA	kpsM	P23889	reviewed	Escherichia coli	2	Polysialic acid transport protein KpsM	Polysialic acid transport protein KpsM
MCHHFCKA_00124	GT32	NA	NA	NA	NA	NA	NA	NA
MCHHFCKA_00125	NA	tagH	P42954	reviewed	Bacillus subtilis	3	Teichoic acids export ATP-binding protein TagH	Teichoic acids export ATP-binding protein TagH
MCHHFCKA_00126	GT2	pglI	Q0P9C6	reviewed	Campylobacter jejuni	3	GalNAc(5)-diNAcBac-PP-undecaprenol beta-1,3-glucosyltransferase	N-linked protein glycosylation pathway.
MCHHFCKA_00127	NA	NA	NA	NA	NA	NA	NA	NA
MCHHFCKA_00128	NA	NA	NA	NA	NA	NA	NA	NA
MCHHFCKA_00129	NA	NA	NA	NA	NA	NA	NA	NA
MCHHFCKA_00130	NA	NA	NA	NA	NA	NA	NA	NA
MCHHFCKA_00131	NA	cpdA	NA	NA	NA	NA	NA	NA
MCHHFCKA_00132	NA	NA	NA	NA	NA	NA	NA	NA
MCHHFCKA_00133	NA	NA	NA	NA	NA	NA	NA	NA
MCHHFCKA_00134	NA	NA	NA	NA	NA	NA	NA	NA
MCHHFCKA_00135	NA	NA	NA	NA	NA	NA	NA	NA
