# Supplementary material for: Analysis of 1321 Eubacterium rectale genomes from metagenomes uncovers complex phylogeographic population structure and subspecies functional adaptations
Source: Genome Biol. 2020 Jun 8;21:138. doi: 10.1186/s13059-020-02042-y (PMC7278147; doi:10.1186/s13059-020-02042-y)
Supplement: Supplementary file 8 — Additional file 8. Publically available datasets containing shotgun metagenomes from non-human primates used in this study. [file 13059_2020_2042_MOESM8_ESM.csv]

Dataset	PMID	Wild/captive	Country	Host	Clade	# samples
AmatoKR_2018	29995839	wild	ARG	Alouatta caraya	Platyrrhini	5
AmatoKR_2018	29995839	wild	NIC	Alouatta palliata	Platyrrhini	6
AmatoKR_2018	29995839	wild	MEX	Alouatta pigra	Platyrrhini	8
AmatoKR_2018	29995839	wild	ECU; COL	Alouatta seniculus	Platyrrhini	6
AmatoKR_2018	29995839	wild	ECU	Ateles belzebuth	Platyrrhini	5
AmatoKR_2018	29995839	wild	COL	Ateles hybridus	Platyrrhini	5
AmatoKR_2018	29995839	wild	UGA	Cercopithecus ascanius	Cercopithecoidea	5
AmatoKR_2018	29995839	wild	UGA	Colobus guereza	Cercopithecoidea	5
AmatoKR_2018	29995839	wild	MDG	Eulemur rubriventer	Lemuriformes	5
AmatoKR_2018	29995839	wild	CAF	Gorilla gorilla	Apes	5
AmatoKR_2018	29995839	wild	ECU	Lagothrix lagotricha	Platyrrhini	5
AmatoKR_2018	29995839	wild	MDG	Lemur catta	Lemuriformes	5
AmatoKR_2018	29995839	wild	UGA	Pan troglodytes	Apes	5
AmatoKR_2018	29995839	wild	ETH	Papio anubis	Cercopithecoidea	5
AmatoKR_2018	29995839	wild	ETH	Papio hamadryas	Cercopithecoidea	5
AmatoKR_2018	29995839	wild	UGA	Piliocolobus badius	Cercopithecoidea	5
AmatoKR_2018	29995839	wild	MDG	Propithecus verreauxi	Lemuriformes	5
AmatoKR_2018	29995839	wild	ETH	Theropithecus gelada	Cercopithecoidea	5
HicksAL_2018	29725011	wild	COG	Gorilla gorilla gorilla	Apes	19
TungJ_2015	25774601	wild	KEN	Papio cynocephalus	Cercopithecoidea	48
OrkinJD_2019	30135468	wild	CRI	Cebus capucinus imitator	Platyrrhini	19
