# Supplementary material for: Analysis of 1321 Eubacterium rectale genomes from metagenomes uncovers complex phylogeographic population structure and subspecies functional adaptations
Source: Genome Biol. 2020 Jun 8;21:138. doi: 10.1186/s13059-020-02042-y (PMC7278147; doi:10.1186/s13059-020-02042-y)
Supplement: Supplementary file 9 — Additional file 9. Mapping of motility operon genes and NCBI accessions based on Neville et al. [25]. The flgM/csrA operon coordinates/accessions could not be found in Neville et al., but could be inferred based on gene names provided by prokka. In contrast to what is stated in Neville et al., we could not find the flgM/csrA operon in proximity to the flaG/flgN operon in E. rectale. [file 13059_2020_2042_MOESM9_ESM.csv]

Operon	Gene	Accession	Gene start	Gene end	Notes
flgB/fliA	FlgB	EUR_13950	1393925	1394311
flgB/fliA	FlgC	EUR_13940	1393463	1393903
flgB/fliA	FliE	EUR_13930	1393117	1393431
flgB/fliA	FliF	EUR_13920	1391502	1393103
flgB/fliA	FliG	EUR_13910	1390491	1391495
flgB/fliA	FliH	Present	1389641	1390498
flgB/fliA	FliI	Present	1388291	1389604
flgB/fliA	FliJ	EUR_13880	1387852	1388289
flgB/fliA	Hypo	EUR_13870	1386970	1387839
flgB/fliA	FliK	EUR_13860	1385517	1386929
flgB/fliA	FlgD	EUR_13850	1384780	1385493
flgB/fliA	FOP	EUR_13840	1384391	1384771
flgB/fliA	FlgE	EUR_13830	1382873	1384306
flgB/fliA	MotA	Present	1381922	1382713
flgB/fliA	MotB	Present	1381095	1381922
flgB/fliA	FliL	EUR_13800	1380556	1381077
flgB/fliA	FliM	EUR_13790	1379497	1380477
flgB/fliA	FliN	EUR_13780	1378279	1379493
flgB/fliA	FliO	EUR_13770	1377851	1378237
flgB/fliA	FliP	EUR_13760	1376959	1377858
flgB/fliA	FliQ	EUR_13750	1376669	1376947
flgB/fliA	FliR	EUR_13740	1375881	1376660
flgB/fliA	FlhB	EUR_13730	1374746	1375894
flgB/fliA	FlhA	EUR_13720	1372620	1374662
flgB/fliA	FlhF	EUR_13710	1371375	1372619
flgB/fliA	FlhG	EUR_13700	1370497	1371375
flgB/fliA	PilZ	EUR_13690	1369742	1370476
flgB/fliA	CheB	EUR_13680	1368676	1369737
flgB/fliA	CheA	EUR_13670	1366554	1368674
flgB/fliA	CheW	EUR_13660	1366069	1366539
flgB/fliA	CheC	EUR_13650	1365377	1365997
flgB/fliA	CheD	EUR_13640	1364874	1365359
flgB/fliA	Hypo	EUR_13630	1364594	1364872
flgB/fliA	FliA	EUR_13620	1363792	1364559
flgF/flgJ	FlgF	EUR_03430	362092	362892
flgF/flgJ	FlgG	EUR_03440	362906	363724
flgF/flgJ	FlgJ	EUR_03450	363731	364075
flgM/csrA	flgM	EUR_30410	3123269	3123544	Not in Neville et al. 2013, inferred
flgM/csrA	flgN	NA	3123589	3124101	Not in Neville et al. 2013, inferred
flgM/csrA	flgK	EUR_30430	3124125	3125834	Not in Neville et al. 2013, inferred
flgM/csrA	flgK	EUR_30440	3125876	3127729	Not in Neville et al. 2013, inferred
flgM/csrA	flgL	EUR_30450	3127746	3129278	Not in Neville et al. 2013, inferred
flgM/csrA	fliW	EUR_30460	3129348	3129812	Not in Neville et al. 2013, inferred
flgM/csrA	csrA	EUR_30470	3129814	3130032	Not in Neville et al. 2013, inferred
flaG/flgN	FlaG	EUR_05540	560244	560705
flaG/flgN	FliD	EUR_05550	560715	563345
flaG/flgN	FliS	EUR_05560	563369	563764
flaG/flgN	FlgN	EUR_05570	563919	564395
